# Supplementary material for: Self-grafting-induced epigenetic changes leading to drought stress tolerance in tomato plants
Source: DNA Res. 2023 Jul 15;30(4):dsad016. doi: 10.1093/dnares/dsad016 (PMC10368339; doi:10.1093/dnares/dsad016)
Supplement: dsad016_suppl_Supplementary_Materials [file dsad016_suppl_supplementary_materials.zip]

Archive with 9 entries (9 files):
- Figure S1.tif
- Figure S2 first.tif
- Table S1.xlsx
- Table S2.xlsx
- Table S3.xlsx
- Table S4.xlsx
- Table S5.xlsx
- Table S6.xlsx
- Table S7.xlsx
