# Supplementary material for: Self-grafting-induced epigenetic changes leading to drought stress tolerance in tomato plants
Source: DNA Res. 2023 Jul 15;30(4):dsad016. doi: 10.1093/dnares/dsad016 (PMC10368339; doi:10.1093/dnares/dsad016)
Supplement: dsad016_suppl_Supplementary_Materials [file dsad016_suppl_supplementary_materials.zip › Table S1.xlsx]

## Sheet: Table S1
Table S1. The sequence of primers used for RT-qPCR
Gene ID	Annotation	Primer forward	Primer reverse
Solyc01g104650	ABSCISIC ACID-INSENSITIVE 5-like protein 5	GCCGCAGTCCATACACCTTC	TCCCTCCACACCTCATCCAC
Solyc02g088610	LeHSP110/ClpB heat shock protein	CCCTGGTTATGTCGGGTATG	TGGGCCTTCTCAATTTCATC
Solyc07g043560	Heat shock protein 70 kDa	AATTTTACGGCGGAGGAGTT	GCACAGTCACCACAGCATCT
Solyc07g041720	Germin-like protein	GGTGACTCCTGCTTTTGCTC	ACATAAAGCACCTCCGATGC
Solyc07g054460	H/ACA ribonucleoprotein complex non-core subunit NAF1	CACTGGTGTTAAGGGGCCTA	CTACAGGCTGCATCTGGTGA
Solyc01g095700	Abscisic acid receptor PYL10	TGGCATCAGAATCGTTGGTG	GTGTCCCCGGTCTACCATCA
Solyc07g048110	ERD (Early-responsive to dehydration stress) family protein	TCCAGGAAGTCTCGGGTTCA	GGATCGGTGACACAACAGCA
	18SrRNA	ATGATAACTCGACGGATCGC	CTTGGATGTGGTAGCCGTTT
