# Supplementary material for: Self-grafting-induced epigenetic changes leading to drought stress tolerance in tomato plants
Source: DNA Res. 2023 Jul 15;30(4):dsad016. doi: 10.1093/dnares/dsad016 (PMC10368339; doi:10.1093/dnares/dsad016)
Supplement: dsad016_suppl_Supplementary_Materials [file dsad016_suppl_supplementary_materials.zip › Table S2.xlsx]

## Sheet: Table S2
Table S2. List of differentially methylated genes by grafting on H3K4me3
Gene ID	Annotation	Peak number	Pile up (control)	Pile up (self grafted)	Fold enrichment
Solyc05g051480	Unknown protein	1	1.85372	12.63	6.81333
Solyc05g012000	Adenine nucleotide alpha hydrolases-like superfamily protein (AHRD V3.3 *** Q9LQB2_ARATH)	1	1.37534	9.26	6.73287
Solyc05g150111	Unknown protein	1	1.42787	9.26	6.48517
Solyc11g027840	Alpha/beta-Hydrolases superfamily protein (AHRD V3.3 *** Q9C8P5_ARATH)	1	1.8428	11.78	6.39244
Solyc02g071820	LRR_1 domain-containing protein/Pkinase_Tyr domain-containing protein/Malectin domain-containing protein (AHRD V3.3 *** A0A1Q3CJY9_CEPFO)	1	1.10219	6.73	6.10603
Solyc04g009850	2-oxoglutarate (2OG) and Fe(II)-dependent oxygenase superfamily protein (AHRD V3.3 *** A0A2U1NTU8_ARTAN)	1	1.10219	6.73	6.10603
Solyc08g074560	Protein kinase superfamily protein (AHRD V3.3 *** A0A1P8B7P6_ARATH)	1	1.10219	6.73	6.10603
Solyc09g042650	Unknown protein	1	1.10219	6.73	6.10603
Solyc04g010155	hypothetical protein (AHRD V3.3 *-* AT5G13590.4)	1	1.12338	6.73	5.99087
Solyc08g068730	Tyramine n-hydroxycinnamoyl transferase (AHRD V3.3 *** Q5D8C0_CAPAN)	1	1.12338	6.73	5.99087
Solyc02g085830	Regulator of Vps4 activity in the MVB pathway protein (AHRD V3.3 *-* Q9FX63_ARATH)	1	1.99391	11.78	5.90798
Solyc05g056050	"Chlorophyll a-b binding protein, chloroplastic (AHRD V3.3 *** A0A2G3CJ50_CAPCH)"	1	2.85762	15.99	5.59557
Solyc05g051380	AP2-like ethylene-responsive transcription factor AIL6 (AHRD V3.3 *** A0A2G3CG18_CAPCH)	1	1.54448	8.42	5.45167
Solyc05g009700	Lysine histidine transporter-like 1 (AHRD V3.3 *** A0A2G2YN73_CAPAN)	1	1.08243	5.89	5.44146
Solyc12g045035	Fatty acid desaturase (AHRD V3.3 *** A0A200QRI1_9MAGN)	1	1.08243	5.89	5.44146
Solyc08g067390	EG45-like domain containing protein (AHRD V3.3 *** A0A2I4GVG0_9ROSI)	1	1.39827	7.58	5.42098
Solyc09g010380	Soluble inorganic pyrophosphatase-like protein (AHRD V3.3 *** A0A2K3NXW2_TRIPR)	1	5.76279	31.15	5.40537
Solyc09g010390	hypothetical protein (AHRD V3.3 *** AT3G53630.1)	1	5.76279	31.15	5.40537
Solyc06g073790	40S ribosomal protein S11 (AHRD V3.3 *** A0A2G2YII0_CAPAN)	1	5.46992	29.46	5.38582
Solyc04g049080	Tetraspanin (AHRD V3.3 *** A0A2U1M9G9_ARTAN)	1	1.10324	5.89	5.33884
Solyc06g060110	amino acid transporter 2	1	2.8486	15.15	5.3184
Solyc10g075070	Non-specific lipid-transfer protein (AHRD V3.3 *** K4D1U9_SOLLC)	1	3.81085	20.2	5.30066
Solyc12g049500	DUF936 domain-containing protein (AHRD V3.3 *** A0A1Q3B0V3_CEPFO)	1	1.1281	5.89	5.22115
Solyc06g064530	Unknown protein	1	1.96881	10.1	5.13
Solyc06g150126	"Mannan endo-1,4-beta-mannosidase 1 (AHRD V3.3 *** A0A1U8FCX0_CAPAN)"	1	1.96881	10.1	5.13
Solyc01g094240	NAD(P)-binding Rossmann-fold superfamily protein (AHRD V3.3 *** F4JE70_ARATH)	1	1.80515	9.26	5.12977
Solyc07g018250	elongation of fatty acids protein 3-like (AHRD V3.3 *** A0A2I4E461_9ROSI)	1	1.80515	9.26	5.12977
Solyc03g119660	Protein PLANT CADMIUM RESISTANCE like (AHRD V3.3 *** A0A2R6QIE9_ACTCH)	1	1.64855	8.42	5.10753
Solyc02g082150	BnaCnng18720D protein (AHRD V3.3 *** A0A078IGP5_BRANA)	1	3.13143	15.99	5.1063
Solyc11g044910	Beta-D-xylosidase 4 (AHRD V3.3 *** A0A2G2VN32_CAPBA)	1	2.80401	14.31	5.1034
Solyc01g108140	B3 domain-containing protein (AHRD V3.3 *** A0A1U8E8F3_CAPAN)	1	7.94197	40.41	5.08816
Solyc03g083720	"Plant invertase/pectin methylesterase inhibitor superfamily protein, putative (AHRD V3.3 *** A0A061G4U8_THECC)"	1	6.80233	34.51	5.07326
Solyc03g053085	Ribonuclease 3-like protein 2 (AHRD V3.3 *-* A0A2G3BC36_CAPCH)	1	2.83859	14.31	5.04123
Solyc04g011990	Disease resistance protein (AHRD V3.3 *** A0A2U1Q201_ARTAN)	1	1.67457	8.42	5.02817
Solyc11g016970	Protein DETOXIFICATION (AHRD V3.3 *** A0A328D1S5_9ASTE)	1	1.67457	8.42	5.02817
Solyc12g013580	"Peptidyl-prolyl cis-trans isomerase CYP37, chloroplastic (AHRD V3.3 *** A0A1U8GBH5_CAPAN)"	1	1.67457	8.42	5.02817
Solyc00g500308	Unknown protein	1	1.17784	5.89	5.00068
Solyc02g079520	Calcium-binding protein PBP1 (AHRD V3.3 *** A0A1U8G283_CAPAN)	1	1.17784	5.89	5.00068
Solyc02g079060	Eukaryotic translation initiation factor 3 subunit J (AHRD V3.3 *** A0A2G3D5W1_CAPCH)	1	4.28732	21.04	4.90749
Solyc01g107600	protein unc-50 homolog (AHRD V3.3 *** A0A2I4F7Y3_9ROSI)	1	9.10341	44.61	4.90036
Solyc05g010510	F-box protein At3g07870-like (AHRD V3.3 *-* A0A2I4DWM2_9ROSI)	1	1.37659	6.73	4.88888
Solyc07g063650	Ubiquitin carboxyl-terminal hydrolase (AHRD V3.3 *** A0A2G2Z5A0_CAPAN)	1	5.44828	26.1	4.7905
Solyc01g007260	Double Clp-N motif-containing P-loop nucleoside triphosphate hydrolases superfamily protein (AHRD V3.3 *** A0A2U1KPR9_ARTAN)	1	1.05717	5.05	4.7769
Solyc09g030515	"Transposase, Ptta/En/Spm, plant (AHRD V3.3 *-* A0A1R3HQQ3_COCAP)"	1	1.05717	5.05	4.7769
Solyc11g068625	Unknown protein	1	1.05717	5.05	4.7769
Solyc02g079290	FLOWERING LOCUS T/ TERMINAL FLOWER 1-like protein (AHRD V3.3 *** Q6L5N9_POPNI)	1	1.78811	8.42	4.70888
Solyc02g079300	Transcription factor jumonji (JmjC) domain-containing protein (AHRD V3.3 *** Q8VYB9_ARATH)	1	1.78811	8.42	4.70888
Solyc08g074500	SNF2-related (AHRD V3.3 *** A0A200QKM3_9MAGN)	1	1.07749	5.05	4.6868
Solyc03g007670	defense signal transduction Sgt1-2	1	6.89597	31.99	4.63894
Solyc02g014030	"Serine/threonine/dual specificity protein kinase, catalytic domain-containing protein (AHRD V3.3 *** A0A2U1M6E8_ARTAN)"	1	1.83067	8.42	4.59942
Solyc12g098900	Late embryogenesis abundant protein D-29 (AHRD V3.3 *-* A0A2G3B563_CAPCH)	1	6.78317	31.15	4.59225
Solyc01g104990	S-adenosyl-L-methionine-dependent methyltransferase superfamily protein (AHRD V3.3 *** A0A1P8ASE3_ARATH)	1	11.0293	50.51	4.57964
Solyc04g055190	"Membrane bound O-acyl transferase, MBOAT (AHRD V3.3 *** A0A2U1N4P1_ARTAN)"	1	1.65547	7.58	4.57875
Solyc02g094150	Sua5/YciO/YrdC/YwlC family protein (AHRD V3.3 *** B2SXU1_PARPJ)	1	5.77964	26.1	4.51585
Solyc10g078470	Tryptophan/tyrosine permease (AHRD V3.3 *** A0A1P8B1H3_ARATH)	1	1.12607	5.05	4.48463
Solyc04g080140	alpha-1%2C6-mannosyl-glycoprotein 2-beta-N-acetylglucosaminyltransferase (AHRD V3.3 *** AT1G45150.1)	1	3.39449	15.15	4.46311
Solyc01g099640	Unknown protein	1	3.77673	16.84	4.45888
Solyc05g026490	Phosphomannomutase/phosphoglucomutase (AHRD V3.3 *** A0A1J3D7Z0_NOCCA)	1	3.77673	16.84	4.45888
Solyc05g013800	Unknown protein	1	3.97668	17.68	4.44592
Solyc03g112490	Unknown protein	1	1.32705	5.89	4.43843
Solyc01g006840	Calcium-dependent protein kinase (AHRD V3.3 *** B8QUH1_GOSHI)	1	1.15035	5.05	4.38995
Solyc01g009600	S-adenosyl-L-methionine-dependent methyltransferases superfamily protein (AHRD V3.3 *** A0A2U1NM08_ARTAN)	1	1.35191	5.89	4.35679
Solyc01g099190	lipoxygenase B	1	1.35191	5.89	4.35679
Solyc01g108850	Receptor protein kinase (AHRD V3.3 *** A0A2R6RJ70_ACTCH)	1	7.34256	31.99	4.35679
Solyc00g500235	Unknown protein	1	1.93473	8.42	4.35202
Solyc06g008730	Peroxisome biogenesis protein 6 (AHRD V3.3 *** A0A2G3C3V9_CAPCH)	1	1.93473	8.42	4.35202
Solyc06g005420	Histone H4 (AHRD V3.3 *-* F2E7L1_HORVV)	1	8.33654	36.2	4.34233
Solyc01g066870	Protein phosphatase 2C (AHRD V3.3 *** A0A2U1QFI0_ARTAN)	1	1.76772	7.58	4.288
Solyc01g111070	Chalcone synthase-like protein (AHRD V3.3 *** A0A2K3NPT9_TRIPR)	1	1.76772	7.58	4.288
Solyc10g046920	Unknown protein	1	1.76772	7.58	4.288
Solyc10g046930	AdoMet-dependent rRNA methyltransferase SPB1 (AHRD V3.3 *-* U9TNP9_RHIID)	1	1.76772	7.58	4.288
Solyc06g060510	DUF1191 domain-containing protein (AHRD V3.3 *-* A0A1Q3BAW9_CEPFO)	1	5.13148	21.89	4.26583
Solyc03g114690	Transducin family protein / WD-40 repeat family protein (AHRD V3.3 *** A0A2U1KSI2_ARTAN)	1	2.7642	11.78	4.26163
Solyc11g007350	Glycosyltransferase (AHRD V3.3 *** A0A2I4G8J4_9ROSI)	1	2.7642	11.78	4.26163
Solyc08g060840	Protein FAR-RED IMPAIRED RESPONSE 1 (AHRD V3.3 *** A0A2G2X5B3_CAPBA)	1	4.54789	19.36	4.25692
Solyc02g062600	GAMMA carbonic anhydrase (AHRD V3.3 *** G5DWW7_SILLA)	1	4.76356	20.2	4.24053
Solyc09g098360	Unknown protein	1	5.76353	24.41	4.23525
Solyc03g093300	P-loop containing nucleoside triphosphate hydrolases superfamily protein (AHRD V3.3 *** Q9FII8_ARATH)	1	6.76358	28.62	4.23149
Solyc04g051660	"protein SLOW GREEN 1, chloroplastic (AHRD V3.3 *** A0A2I4G7E6_9ROSI)"	1	2.79829	11.78	4.20971
Solyc10g081580	Syntaxin (AHRD V3.3 *** A0F0A7_NICBE)	1	11.2377	47.14	4.1948
Solyc10g081590	"Protein-lysine N-methyltransferase (AHRD V3.3 *** B6T9S3_MAIZE),Pfam:PF10237"	1	11.2377	47.14	4.1948
Solyc01g038231	Unknown protein	2	1.70849	7.155	4.1879
Solyc08g068040	zinc finger FYVE domain protein (AHRD V3.3 *-* AT2G25730.3)	1	9.48929	39.56	4.16891
Solyc01g059780	ninja-family protein AFP3-like (AHRD V3.3 *-* XP_019067583.1)	1	1.02375	4.21	4.11233
Solyc01g073970	Histone H3 (AHRD V3.3 *** B3TM40_ELAGV)	1	5.75586	23.57	4.09496
Solyc10g045350	ecotropic viral integration site protein (AHRD V3.3 *** AT2G44360.1)	1	5.75586	23.57	4.09496
Solyc11g010680	Protein SKIP34 (AHRD V3.3 *** A0A2G3B0A4_CAPCH)	1	8.7513	35.35	4.0394
Solyc07g043280	Unknown protein	1	1.04343	4.21	4.03477
Solyc12g013540	Unknown protein	1	7.75219	31.15	4.01822
Solyc12g013550	hypothetical protein (AHRD V3.3 *** AT2G20820.1)	1	7.75219	31.15	4.01822
Solyc02g094140	"Mitochondrial import receptor subunit TOM20 (AHRD V3.3 *** TOM20_SOLTU),Pfam:PF06552"	2	6.18878	24.835	4.0129
Solyc08g029170	Hexosyltransferase (AHRD V3.3 *** A0A1U8EVS5_CAPAN)	1	4.24127	16.84	3.97051
Solyc09g098510	Extensin-3 (AHRD V3.3 *-* A0A2G2ZT41_CAPAN)	1	4.24127	16.84	3.97051
Solyc00g277510	Photosystem II protein D1 (AHRD V3.3 *-* A0A1U8QBZ9_CAPAN)	1	1.91268	7.58	3.96303
Solyc00g500047	"50S ribosomal protein L2, chloroplastic (AHRD V3.3 *** A0A1C8V6E3_9ROSI)"	1	1.91268	7.58	3.96303
Solyc02g038690	Histone H2B (AHRD V3.3 *** A0A078K3Z1_BRANA)	1	5.74765	22.73	3.95466
Solyc03g111380	Tubulin gamma chain (AHRD V3.3 *** Q1HMQ7_TOBAC)	1	5.1113	20.2	3.95203
Solyc03g098460	NAD(P)-binding Rossmann-fold superfamily protein (AHRD V3.3 *** A0A2U1MVW0_ARTAN)	1	7.72794	30.3	3.92084
Solyc11g017290	Pentatricopeptide repeat-containing protein (AHRD V3.3 *** A0A1U8GEG1_CAPAN)	1	4.74407	18.52	3.90382
Solyc01g097320	Mediator of RNA polymerase II transcription subunit 14 (AHRD V3.3 *** A0A2G2W775_CAPBA)	1	11.7427	45.46	3.87133
Solyc05g052950	Regulator of chromosome condensation (RCC1) family protein (AHRD V3.3 *** Q9M2S1_ARATH)	1	6.74291	26.1	3.87073
Solyc09g082115	Lactoylglutathione lyase / glyoxalase I family protein (AHRD V3.3 *** A0A2U1MRE2_ARTAN)	1	6.74291	26.1	3.87073
Solyc09g091400	Receptor-like protein kinase 2 (AHRD V3.3 *** A0A2G2W1T2_CAPBA)	1	1.74032	6.73	3.86711
Solyc12g038680	Cysteine/Histidine-rich C1 domain family protein (AHRD V3.3 *-* Q9FIY8_ARATH)	1	1.74032	6.73	3.86711
Solyc12g098770	Unknown protein	1	1.74032	6.73	3.86711
Solyc12g098780	extensin-2-like (AHRD V3.3 *-* A0A1U8ESB3_CAPAN)	1	1.74032	6.73	3.86711
Solyc05g054480	Actin (AHRD V3.3 *** A0A2G2VVS8_CAPBA)	1	1.09047	4.21	3.86072
Solyc12g019060	Ankyrin repeat-containing protein (AHRD V3.3 *** A0A1U8F3K5_CAPAN)	1	8.74014	33.67	3.85234
Solyc04g049490	Vacuolar protein sorting-associated protein 53 A (AHRD V3.3 *** A0A2G3AN71_CAPAN)	1	9.17817	35.35	3.85153
Solyc09g092500	UDP-glycosyltransferase 75C1 (AHRD V3.3 *** U75C1_SOLLC)	1	4.81429	18.52	3.84688
Solyc12g082765	Unknown protein	1	1.32037	5.05	3.82469
Solyc00g500399	Unknown protein	1	5.10127	19.36	3.79513
Solyc07g042460	Respiratory burst oxidase-like protein A (AHRD V3.3 *** A0A2G2WBJ4_CAPBA)	1	5.10127	19.36	3.79513
Solyc04g078310	cyclin A3_1	1	3.35431	12.63	3.76531
Solyc07g066270	6-phosphogluconolactonase (AHRD V3.3 *** A6MD23_ORYBR)	1	8.73415	32.83	3.75881
Solyc12g014050	"Zinc-binding dehydrogenase, putative (AHRD V3.3 *** Q8LBA4_ARATH)"	1	6.73249	25.25	3.75047
Solyc06g036190	Protein kinase-like protein (AHRD V3.3 *-* Q8LCP0_ARATH)	1	5.38853	20.2	3.7487
Solyc12g082796	Unknown protein	1	5.67604	21.04	3.70681
Solyc12g082797	Unknown protein	1	5.67604	21.04	3.70681
Solyc12g008970	O-acyltransferase (AHRD V3.3 *** A0A2G2X3X8_CAPBA)	1	12.7301	47.14	3.70304
Solyc01g095200	proteinase inhibitor 2	1	7.72981	28.62	3.70255
Solyc02g067930	Glycerol-3-phosphate dehydrogenase NAD(+) (AHRD V3.3 *** A0A1U8FRT5_CAPAN)	1	3.64018	13.47	3.70037
Solyc02g093400	Integral membrane protein MviN (AHRD V3.3 *-* A0A1Y1IAL8_KLENI)	1	8.72785	31.99	3.66528
Solyc03g082600	Cytochrome b5 (AHRD V3.3 *** A0A2G3A011_CAPAN)	1	8.72785	31.99	3.66528
Solyc10g049850	TIP41-like protein (AHRD V3.3 *** A0A200QZN1_9MAGN)	1	8.72785	31.99	3.66528
Solyc01g096890	Serine-rich adhesin for platelets-like protein (AHRD V3.3 *-* A0A2K3NC33_TRIPR)	1	9.72367	35.35	3.63546
Solyc07g055870	MAP kinase kinase kinase 58	1	6.72411	24.41	3.63022
Solyc01g067660	"1,4-alpha-glucan-maltohydrolase"	1	3.72397	13.47	3.61711
Solyc05g009410	Adenylate isopentenyltransferase (AHRD V3.3 *** A0A2G3B611_CAPCH)	1	8.87137	31.99	3.60598
Solyc01g081240	Pentatricopeptide repeat-containing protein (AHRD V3.3 *** A0A2I0VN18_9ASPA)	1	7.72239	27.78	3.59733
Solyc02g064990	Remorin (AHRD V3.3 *** A0A200QZA9_9MAGN)	1	4.21334	15.15	3.59572
Solyc06g069370	bHLH transcription factor 046	1	3.04848	10.94	3.58867
Solyc08g005980	High-affinity nickel-transport family protein (AHRD V3.3 *** F4JM82_ARATH)	1	5.66577	20.2	3.56527
Solyc06g084570	S-adenosyl-L-methionine-dependent methyltransferases superfamily protein (AHRD V3.3 *** B3H6G9_ARATH)	1	8.28419	29.46	3.55617
Solyc06g083430	Trihelix transcription factor ASIL2 (AHRD V3.3 *** A0A1J3H1F5_NOCCA)	1	10.7171	37.88	3.53454
Solyc08g079850	Subtilisin-like protease (AHRD V3.3 *** Q9LWA3_SOLLC)	1	5.95378	21.04	3.53389
Solyc11g066440	lethal leaf spot 1	1	5.71627	20.2	3.53377
Solyc08g007120	SBP (S-ribonuclease binding protein) family protein (AHRD V3.3 *** Q8LCK5_ARATH)	1	12.7138	44.61	3.50878
Solyc02g082490	Protein phosphatase 2C family protein (AHRD V3.3 *** A0A2U1LH09_ARTAN)	1	10.7113	37.04	3.45802
Solyc02g082500	50S ribosomal protein L11 (AHRD V3.3 *** B4FC48_MAIZE)	1	10.7113	37.04	3.45802
Solyc10g078180	cyclinT1_1	1	5.3665	18.52	3.45104
Solyc01g107860	CBS domain-containing protein-like (AHRD V3.3 *** B8AP73_ORYSI)	1	16.1023	55.56	3.45044
Solyc02g081060	Chaperonin-like RbcX (AHRD V3.3 *** A0A200QGZ5_9MAGN)	1	1.70912	5.89	3.44622
Solyc06g073390	farnesyl protein transferase subunit A	1	12.7089	43.77	3.44403
Solyc08g015650	la-related protein 6B-like (AHRD V3.3 *** A0A1S3YWP1_TOBAC)	1	10.31	35.35	3.42871
Solyc11g006830	Hemerythrin-like protein (AHRD V3.3 *** A0A2U1NY74_ARTAN)	1	13.5128	46.3	3.42638
Solyc06g083100	HAUS augmin-like complex subunit 3 (AHRD V3.3 *** A0A2U1LF87_ARTAN)	1	4.70467	15.99	3.39875
Solyc06g068480	"Protein LOW PSII ACCUMULATION 3, chloroplastic (AHRD V3.3 *** A0A1U8H521_CAPAN)"	1	6.70559	22.73	3.38971
Solyc06g068490	Magnesium transporter MRS2-B (AHRD V3.3 *** A0A2G2WL88_CAPBA)	1	6.70559	22.73	3.38971
Solyc02g062160	Chaperone protein DnaJ (AHRD V3.3 *** A0A2G2XG76_CAPBA)	1	7.70618	26.1	3.38689
Solyc03g123670	60S ribosomal protein L28-1 (AHRD V3.3 *-* A0A2G2WKZ6_CAPBA)	1	7.70618	26.1	3.38689
Solyc03g123680	RING/U-box superfamily protein (AHRD V3.3 *** A0A2U1LDD8_ARTAN)	1	7.70618	26.1	3.38689
Solyc01g104020	Embryo-specific protein (AHRD V3.3 *** A0A2K3LK15_TRIPR)	1	9.70461	32.83	3.38293
Solyc04g008340	IAA-alanine resistance protein 1 (AHRD V3.3 *** A0A1U8GMT9_CAPAN)	1	9.70461	32.83	3.38293
Solyc02g088610	LeHSP110/ClpB heat shock protein	1	10.7053	36.2	3.38149
Solyc02g088620	Membrane-anchored ubiquitin-fold protein (AHRD V3.3 *** A0A1U8FQ33_CAPAN)	1	10.7053	36.2	3.38149
Solyc11g008460	SART-1 family protein DOT2 (AHRD V3.3 *-* A0A1U8F4I8_CAPAN)	1	10.7053	36.2	3.38149
Solyc09g065900	Glutathione reductase (AHRD V3.3 *** B8PWQ9_SOLLC)	1	11.7031	39.56	3.38029
Solyc02g086160	plastidic glucose translocator 1	1	11.7597	39.56	3.36403
Solyc07g008670	protein LONGIFOLIA 1 (AHRD V3.3 *** A0A2I4HKE6_9ROSI)	1	3.02782	10.1	3.33573
Solyc01g044370	Molybdenum cofactor sulfurase family protein (AHRD V3.3 *** A0A2U1MM41_ARTAN)	1	1.01869	3.37	3.30816
Solyc01g044375	Molybdenum cofactor sulfurase (AHRD V3.3 *-* A0A200QQK0_9MAGN)	1	1.01869	3.37	3.30816
Solyc04g005590	Ribosomal L32p protein family (AHRD V3.3 *** Q5Q0D8_ARATH)	1	10.696	35.35	3.30497
Solyc06g049060	Reticulon-like protein (AHRD V3.3 *** A0A1U8E360_CAPAN)	1	10.696	35.35	3.30497
Solyc02g089900	Protein kinase domain (AHRD V3.3 *** A0A200Q286_9MAGN)	1	9.69761	31.99	3.29875
Solyc06g007380	Methyltransferase (AHRD V3.3 *** Q9M005_ARATH)	1	8.69602	28.62	3.29116
Solyc03g082970	Plastid transcriptionally active protein 7 (AHRD V3.3 *** A0A2K3PR76_TRIPR)	1	7.67888	25.25	3.28824
Solyc02g089410	RING/U-box superfamily protein (AHRD V3.3 *-* Q8GYG0_ARATH)	1	12.0435	39.56	3.28476
Solyc03g096610	Pentatricopeptide repeat-containing protein (AHRD V3.3 *** A0A2G2YMG9_CAPAN)	1	6.6953	21.89	3.26946
Solyc12g036250	HNH endonuclease (AHRD V3.3 *** A0A200QEB2_9MAGN)	1	6.6953	21.89	3.26946
Solyc07g051840	WRKY transcription factor 17	1	5.69289	18.52	3.25318
Solyc09g007210	DNA topoisomerase 6 subunit A (AHRD V3.3 *** A0A2G2VZF9_CAPBA)	1	13.7847	44.61	3.2362
Solyc11g013060	"ALBINO3-like protein 2, chloroplastic (AHRD V3.3 *-* A0A1U8G0A5_CAPAN)"	1	10.6894	34.51	3.22844
Solyc02g020910	Unknown protein	1	9.12846	29.46	3.22727
Solyc04g078670	NAC domain protein (AHRD V3.3 *** S5RUW2_9ROSA)	1	9.69025	31.15	3.21457
Solyc12g057160	Unknown protein	1	9.69025	31.15	3.21457
Solyc01g008280	Serine/threonine-protein phosphatase 2A activator (AHRD V3.3 *** A0A2G3AYA9_CAPCH)	1	14.6886	47.14	3.2093
Solyc02g084510	Zinc finger CCCH domain-containing protein 19 (AHRD V3.3 *-* A0A2G2XGC4_CAPBA)	1	14.6886	47.14	3.2093
Solyc01g098210	transmembrane protein adipocyte-associated 1-like (AHRD V3.3 *** A0A2I4GNC8_9ROSI)	1	8.68768	27.78	3.19763
Solyc12g005410	Bile acid:sodium symporter (AHRD V3.3 *** A0A200R883_9MAGN)	1	8.68768	27.78	3.19763
Solyc06g009520	Pentatricopeptide repeat-containing protein (AHRD V3.3 *** A0A2U1PBI6_ARTAN)	1	12.6875	40.41	3.18502
Solyc06g009530	Carbohydrate-binding-like fold (AHRD V3.3 *** A0A061DSB9_THECC)	1	12.6875	40.41	3.18502
Solyc01g091780	"Protein-ribulosamine 3-kinase, chloroplastic (AHRD V3.3 *** A0A2G2W3U1_CAPBA)"	1	7.6847	24.41	3.17644
Solyc01g091790	AP2-like ethylene-responsive transcription factor SNZ (AHRD V3.3 *** AT1G01840.1)	1	7.6847	24.41	3.17644
Solyc01g091800	Ribosomal RNA small subunit methyltransferase A (AHRD V3.3 *** F4FS23_LACBN)	1	7.6847	24.41	3.17644
Solyc04g081490	beta-tubulin	2	8.80485	27.78	3.15508
Solyc01g091510	ankyrin repeat and zinc finger domain-containing protein 1 (AHRD V3.3 *** A0A2I4GRZ6_9ROSI)	1	10.6824	33.67	3.15192
Solyc03g063280	Protein EMSY-LIKE 3 (AHRD V3.3 *** A0A1U8G2K2_CAPAN)	1	10.6824	33.67	3.15192
Solyc03g063290	Alpha/beta-Hydrolases superfamily protein (AHRD V3.3 *** A0A2U1MQ30_ARTAN)	1	10.6824	33.67	3.15192
Solyc04g078750	Late embryogenesis abundant protein (AHRD V3.3 *** A0A200QZD5_9MAGN)	1	12.6784	39.56	3.12027
Solyc02g078740	Unknown protein	1	8.67884	26.94	3.1041
Solyc02g078750	G-type lectin S-receptor-like serine/threonine-protein kinase (AHRD V3.3 *** A0A2G2XEX2_CAPBA)	1	8.67884	26.94	3.1041
Solyc08g081150	GMP synthase glutamine-hydrolyzing (AHRD V3.3 *** A0A2G3DAK4_CAPCH)	1	10.6751	32.83	3.07539
Solyc05g051290	HMG-Y-related protein A-like (AHRD V3.3 *** A0A1U8GPJ7_CAPAN)	1	7.67447	23.57	3.07122
Solyc08g080380	Cytochrome P450 (AHRD V3.3 *** A0A2U1Q499_ARTAN)	1	7.67447	23.57	3.07122
Solyc05g012480	Mitochondrial processing peptidase (AHRD V3.3 *** Q41445_SOLTU)	1	15.6729	47.98	3.06133
Solyc07g040690	non-inducible immunity 1	1	17.6708	53.87	3.04854
Solyc02g005305	Unknown protein	1	9.671	29.46	3.04622
Solyc05g026560	ARM repeat superfamily protein (AHRD V3.3 *** A0A2U1L8P6_ARTAN)	1	9.671	29.46	3.04622
Solyc09g018450	Ubiquitin activating enzyme E1 (AHRD V3.3 *** G1FER0_CAMSI)	1	14.6698	44.61	3.04094
Solyc11g007590	OTU domain-containing protein (AHRD V3.3 *** A0A2G3B0Z0_CAPCH)	1	11.6684	35.35	3.02955
Solyc04g054790	UPSTREAM OF FLC protein (DUF966) (AHRD V3.3 *-* Q8GYT8_ARATH)	1	13.6696	41.25	3.01765
Solyc04g054800	UPSTREAM OF FLC protein (DUF966) (AHRD V3.3 *** A0A1P8BC74_ARATH)	1	13.6696	41.25	3.01765
Solyc02g086370	Lipid phosphate phosphatase (AHRD V3.3 *** A0A2R6PA01_ACTCH)	1	8.66948	26.1	3.01056
Solyc02g086380	"keratin, type II cytoskeletal I (AHRD V3.3 *** XP_004232330.1)"	1	8.66948	26.1	3.01056
Solyc06g071910	"3-oxoacyl-acyl-carrier-protein reductase, chloroplastic (AHRD V3.3 *** A0A2G2ZCU2_CAPAN),Pfam:PF13561"	1	10.6674	31.99	2.99887
Solyc03g112690	Histone-lysine N-methyltransferase (AHRD V3.3 *** A0A328EC95_9ASTE)	1	5.90491	17.68	2.99412
Solyc03g112700	Herbivore elicitor-regulated 1 (AHRD V3.3 *** S5ZR43_NICAT)	1	5.90491	17.68	2.99412
Solyc07g064690	50S ribosomal protein L34 (AHRD V3.3 *** AT1G29040.1)	1	12.6656	37.88	2.99077
Solyc10g055700	Pentatricopeptide repeat-containing protein (AHRD V3.3 *** A0A2G2YL01_CAPAN)	1	12.6656	37.88	2.99077
Solyc06g048820	Wound-induced protein 1 (AHRD V3.3 *** A0A2G3C5E3_CAPCH)	1	14.6642	43.77	2.98483
Solyc11g062220	Zinc finger CCCH domain-containing protein 44 (AHRD V3.3 *-* A0A2G3B9D7_CAPCH)	1	18.665	55.56	2.9767
Solyc06g068450	Non-specific serine/threonine protein kinase (AHRD V3.3 *** A0A2G2WLA4_CAPBA)	1	10.2629	30.3	2.95237
Solyc06g073290	"Tetrapyrrole-binding protein, chloroplastic (AHRD V3.3 *** A0A2G2ZDA2_CAPAN)"	1	13.7562	40.41	2.93759
Solyc08g074790	Eukaryotic translation initiation factor 3 subunit G (AHRD V3.3 *** A0A1U8GXM8_CAPAN)	1	14.0465	41.25	2.93668
Solyc00g500011	Unknown protein	2	9.04444	26.515	2.93163
Solyc03g120630	"30S ribosomal protein S17, chloroplastic (AHRD V3.3 *** A0A2G2WPB4_CAPBA)"	1	12.6589	37.04	2.92601
Solyc06g071120	Ubiquitin carboxyl-terminal hydrolase-related protein (AHRD V3.3 *** F4JCR3_ARATH)	1	12.6589	37.04	2.92601
Solyc08g067100	Eukaryotic aspartyl protease family protein (AHRD V3.3 *** A0A2U1P524_ARTAN)	1	10.6593	31.15	2.92234
Solyc02g071140	Two-pore potassium channel 3 (AHRD V3.3 *** A0A2G2XE18_CAPBA)	1	8.65606	25.25	2.91703
Solyc01g067010	F-box protein (AHRD V3.3 *** A0A2K3P6V3_TRIPR)	1	6.65589	19.36	2.9087
Solyc10g081160	Ubiquitin-conjugating enzyme (AHRD V3.3 *** A0A200QTK2_9MAGN)	1	6.65589	19.36	2.9087
Solyc10g081170	Calmodulin 2	1	6.65589	19.36	2.9087
Solyc03g033630	Zinc finger CCCH domain-containing protein 44 (AHRD V3.3 *** A0A2G3CKZ0_CAPCH)	1	13.6537	39.56	2.89739
Solyc11g012710	SNF1-related protein kinase regulatory subunit beta-2 (AHRD V3.3 *** A0A1U8F370_CAPAN)	1	13.6537	39.56	2.89739
Solyc11g012720	Trihelix transcription factor (AHRD V3.3 *-* B0EW03_SOYBN)	1	13.6537	39.56	2.89739
Solyc08g150109	Unknown protein	2	9.32098	26.89	2.88489
Solyc11g020670	TCP transcription factor 12	1	15.4923	44.61	2.8795
Solyc01g066060	"Multiple organellar RNA editing factor 3, mitochondrial (AHRD V3.3 *** A0A2G3AIV4_CAPAN)"	1	9.65301	27.78	2.87786
Solyc02g150120	Calcium-binding EF hand family protein (AHRD V3.3 *** Q9FNN0_ARATH)	1	9.65301	27.78	2.87786
Solyc05g051240	aspartic proteinase PCS1 (AHRD V3.3 *** A0A1U8GYE6_CAPAN)	1	11.129	31.99	2.87448
Solyc01g088200	aldehyde oxidase 4 pseudogene	1	17.6517	50.51	2.86148
Solyc01g088240	F-box protein FBW2 (AHRD V3.3 *** A0A2I0XBZ1_9ASPA)	1	17.6517	50.51	2.86148
Solyc07g053640	Arabinogalactan-protein (AHRD V3.3 *-* Q41256_NICAL)	1	7.65179	21.89	2.86077
Solyc11g005970	Pentatricopeptide repeat (AHRD V3.3 *** A0A200RCH3_9MAGN)	1	5.59574	15.99	2.85753
Solyc01g109580	Adenylyl cyclase-associated protein (AHRD V3.3 *** A0A2G3BVT0_CAPCH)	1	2.0697	5.89	2.84582
Solyc04g079640	Cytochrome P450 (AHRD V3.3 *** A0A2U1M7T5_ARTAN)	1	10.6472	30.3	2.84582
Solyc09g031700	Phosphate transporter (AHRD V3.3 *** A0A2H4H6T2_MALDO)	1	10.6472	30.3	2.84582
Solyc12g099890	Protein SDA1 (AHRD V3.3 *** A0A2G3B5M7_CAPCH)	1	10.6472	30.3	2.84582
Solyc02g079820	Pentatricopeptide repeat-containing protein (AHRD V3.3 *** A0A1J3IUT7_NOCCA)	1	13.6469	38.72	2.83727
Solyc04g080000	peroxisomal membrane protein 11A (AHRD V3.3 *** A0A2I4F4R2_9ROSI)	1	13.6469	38.72	2.83727
Solyc07g056540	glycolate oxidase X92888	1	5.64561	15.99	2.83229
Solyc01g111170	cyclophilin	1	19.6474	55.56	2.82786
Solyc01g066730	"Transcription factor, MADS-box (AHRD V3.3 *-* A0A2U1LSQ9_ARTAN)"	1	11.6455	32.83	2.81911
Solyc01g066740	Transducin/WD40 repeat-like superfamily protein (AHRD V3.3 *-* A0A2U1LEC3_ARTAN)	1	11.6455	32.83	2.81911
Solyc03g116740	Phosphatidylcholine:diacylglycerol cholinephosphotransferase 1 (AHRD V3.3 *** A0A1U8FVJ4_CAPAN)	1	11.6455	32.83	2.81911
Solyc05g050920	Flavin-containing monooxygenase (AHRD V3.3 *** A0A2G3CEB6_CAPCH)	1	11.6455	32.83	2.81911
Solyc09g074990	DNA mismatch repair protein PMS1 (AHRD V3.3 *** A0A1U8FBY8_CAPAN)	1	14.646	41.25	2.81647
Solyc09g014280	HXXXD-type acyl-transferase family protein (AHRD V3.3 *** V5PZN5_9CARY)	1	17.643	49.66	2.81471
Solyc03g114290	CASP-like protein (AHRD V3.3 *** A0A2G3CYS8_CAPCH)	1	12.6408	35.35	2.79651
Solyc05g015310	Small ribosomal subunit biogenesis GTPase RsgA (AHRD V3.3 *** B2J3J5_NOSP7)	1	12.6408	35.35	2.79651
Solyc03g119970	"ADP,ATP carrier protein (AHRD V3.3 *** A0A2G3D148_CAPCH)"	1	9.95417	27.78	2.79079
Solyc02g081170	plastid lipid associated protein CHRC	1	16.6414	46.3	2.78222
Solyc03g096460	wound/stress protein AY568721	1	8.78747	24.41	2.77782
Solyc06g075850	Histone H4 (AHRD V3.3 *-* F2E7L1_HORVV)	1	13.6399	37.88	2.77714
Solyc03g120470	tonoplast intrinsic protein 2.2	1	10.6381	29.46	2.76929
Solyc02g070400	Galactosyltransferase family protein (AHRD V3.3 *** A0A2U1PE75_ARTAN)	1	11.6371	31.99	2.74896
Solyc07g026640	fanconi anemia group E protein FANCE protein (AHRD V3.3 *** AT4G29560.1)	1	11.6371	31.99	2.74896
Solyc02g004000	Regulator of rDNA transcription protein 15 (AHRD V3.3 *-* A0A2G2V0S9_CAPBA)	1	36.1383	99.33	2.74861
Solyc01g009090	Serrate RNA effector molecule (AHRD V3.3 *** A0A2G3AI64_CAPAN)	1	19.6341	53.87	2.74369
Solyc07g006540	Double CLP-N motif-containing P-loop nucleoside triphosphate hydrolases superfamily protein (AHRD V3.3 *** A0A2K3PMT6_TRIPR)	1	12.2751	33.67	2.74296
Solyc11g011090	Disease resistance protein (TIR-NBS-LRR class) (AHRD V3.3 *** A0A2K3P9P3_TRIPR)	1	12.6329	34.51	2.73176
Solyc03g112870	"Phosphoenolpyruvate/phosphate translocator 1, chloroplastic (AHRD V3.3 *** A0A2G2X8M1_CAPBA)"	1	16.0553	43.77	2.7262
Solyc03g114680	RING/U-box superfamily protein (AHRD V3.3 *-* Q8GYG0_ARATH)	1	17.6321	47.98	2.72118
Solyc05g013730	O-fucosyltransferase (AHRD V3.3 *** A0A2P5FMT7_TREOI)	1	13.6326	37.04	2.71701
Solyc11g006680	Pentatricopeptide repeat-containing protein (AHRD V3.3 *** A0A2I0WCG1_9ASPA)	1	13.6326	37.04	2.71701
Solyc01g096900	DNA gyrase subunit A (AHRD V3.3 *** A0A2U1Q6G1_ARTAN)	1	18.6324	50.51	2.71087
Solyc08g077420	Regulator of nonsense transcripts 1-like protein (AHRD V3.3 *** A0A2G3AF80_CAPAN)	1	13.7251	37.04	2.6987
Solyc09g007380	Alpha/beta-Hydrolases superfamily protein (AHRD V3.3 *** Q9SF34_ARATH)	1	15.6291	42.09	2.69305
Solyc02g068050	Rubisco methyltransferase family protein (AHRD V3.3 *** Q8VZB5_ARATH)	1	11.6283	31.15	2.67881
Solyc09g009840	hypothetical protein (AHRD V3.3 *** AT2G36220.1)	1	16.049	42.93	2.67494
Solyc04g054190	Protein kinase superfamily protein (AHRD V3.3 *** A0A2U1MTH5_ARTAN)	1	17.6263	47.14	2.67442
Solyc01g108517	Unknown protein	1	12.29	32.83	2.67127
Solyc12g014560	Cell division protein FtsZ (AHRD V3.3 *** A0A2G2WFK7_CAPBA)	1	12.6246	33.67	2.66701
Solyc04g047885	Unknown protein	1	18.6232	49.66	2.66657
Solyc08g029150	Pentatricopeptide repeat-containing protein (AHRD V3.3 *** A0A2G3AWG6_CAPCH)	1	15.6224	41.25	2.64044
Solyc10g005580	interactor of constitutive active ROPs protein (AHRD V3.3 *** AT1G16520.1)	1	16.6194	43.77	2.63367
Solyc03g083560	Protein EXORDIUM-like 7 (AHRD V3.3 *** A0A2G2X692_CAPBA)	1	16.3333	42.93	2.62837
Solyc02g070620	F-box domain (AHRD V3.3 *** A0A200PSQ4_9MAGN)	1	17.6203	46.3	2.62765
Solyc02g070630	60S ribosomal protein L18a-like protein (AHRD V3.3 *** A0A2I4HA23_9ROSI)	1	17.6203	46.3	2.62765
Solyc02g014360	Pentatricopeptide repeat-containing protein (AHRD V3.3 *** A0A1U8FF53_CAPAN)	1	15.7512	41.25	2.61884
Solyc01g100280	RNA helicase DEAH-box4	1	10.6183	27.78	2.61624
Solyc02g071600	adenine phosphoribosyltransferase (AHRD V3.3 *** AT5G45660.1)	1	10.6183	27.78	2.61624
Solyc09g018340	ARM repeat superfamily protein (AHRD V3.3 *-* A0A2U1MSZ7_ARTAN)	1	12.616	32.83	2.60225
Solyc07g006010	Nuclear pore complex protein NUP43 (AHRD V3.3 *** A0A2G2XYZ1_CAPAN)	1	13.6131	35.35	2.59676
Solyc09g065320	Ethylene receptor (AHRD V3.3 *-* A0A2G2WUD6_CAPBA)	1	11.6713	30.3	2.59612
Solyc08g083070	Tetratricopeptide repeat (TPR)-like superfamily protein (AHRD V3.3 *** A0A2U1LVR8_ARTAN)	1	17.6141	45.46	2.58089
Solyc03g112580	"Receptor protein kinase, putative (AHRD V3.3 *** B9RAX9_RICCO)"	1	16.3265	42.09	2.57801
Solyc02g021700	Alpha N-terminal protein methyltransferase 1 (AHRD V3.3 *** A0A1U8FFG8_CAPAN)	1	18.6116	47.98	2.57796
Solyc03g046590	AUGMIN subunit 5 (AHRD V3.3 *** AUG5_ARATH)	1	18.6116	47.98	2.57796
Solyc01g104650	ABSCISIC ACID-INSENSITIVE 5-like protein 5 (AHRD V3.3 *** A0A2I4GE24_9ROSI)	1	22.5524	58.08	2.57533
Solyc07g042970	Regulator of chromosome condensation (RCC1) family protein (AHRD V3.3 *** A0A1P8BAY4_ARATH)	1	19.613	50.51	2.57533
Solyc02g087720	Transmembrane protein (AHRD V3.3 *** Q9LHA3_ARATH)	1	20.6106	53.03	2.57295
Solyc08g080960	AT-hook motif nuclear-localized protein 10 (AHRD V3.3 *** A0A2G3AP54_CAPAN)	1	4.607	11.78	2.55698
Solyc08g150111	Unknown protein	2	12.6747	32.405	2.55667
Solyc00g500366	Unknown protein	1	12.8597	32.83	2.55294
Solyc07g041720	Germin-like protein (AHRD V3.3 *** S8E4K0_9LAMI)	1	9.60589	24.41	2.54115
Solyc12g098700	RNA helicase DEAD42	1	9.60589	24.41	2.54115
Solyc10g006450	COBRA-like protein 10 (AHRD V3.3 *** A0A2G3ATH9_CAPCH)	1	11.6052	29.46	2.53852
Solyc12g020110	SNF2_N domain-containing protein/Helicase_C domain-containing protein/HIRAN domain-containing protein/zf-C3HC4_2 domain-containing protein (AHRD V3.3 *** A0A1Q3CI53_CEPFO)	1	11.6052	29.46	2.53852
Solyc12g042910	DNA photolyase (AHRD V3.3 *** A0A200PQM0_9MAGN)	1	12.6069	31.99	2.5375
Solyc03g082640	P-loop containing nucleoside triphosphate hydrolases superfamily protein (AHRD V3.3 *** A0A2U1NSJ9_ARTAN)	1	13.6047	34.51	2.53663
Solyc01g112310	Chloride channel protein (AHRD V3.3 *** A0A1U8E0X8_CAPAN)	1	14.6064	37.04	2.53588
Solyc02g083590	dehydroquinate synthase	1	14.6064	37.04	2.53588
Solyc07g040740	O-acyltransferase (AHRD V3.3 *** A0A2G2Z173_CAPAN)	1	15.6042	39.56	2.53522
Solyc05g053000	AT-hook motif nuclear-localized protein (AHRD V3.3 *** A0A2G2WTS2_CAPBA)	1	14.2839	36.2	2.53433
Solyc02g087190	Peroxidase (AHRD V3.3 *** K4BBM6_SOLLC)	1	17.6037	44.61	2.53412
Solyc10g047200	Unknown protein	1	17.6037	44.61	2.53412
Solyc10g047210	Hyccin (AHRD V3.3 *-* A0A2U1P7H9_ARTAN)	1	17.6037	44.61	2.53412
Solyc06g068920	Protein kinase domain (AHRD V3.3 *** A0A200QLB1_9MAGN)	1	16.6108	42.09	2.53389
Solyc05g017970	Unknown protein	1	20.6052	52.19	2.53286
Solyc05g017980	Microtubule-associated protein 70 (AHRD V3.3 *** A0A200QNX4_9MAGN)	1	20.6052	52.19	2.53286
Solyc04g072240	Oxidoreductase (AHRD V3.3 *** A0A2U1NRZ1_ARTAN)	1	21.6069	54.72	2.53252
Solyc01g105540	"Dicarboxylate transporter 2.1, chloroplastic (AHRD V3.3 *** A0A2G2VAJ2_CAPBA)"	1	9.46149	23.57	2.49115
Solyc04g007510	Helicase (AHRD V3.3 *** A0A200QUR7_9MAGN)	1	19.5974	48.82	2.49115
Solyc04g074250	Methyl-CpG binding domain protein (AHRD V3.3 *-* A0A2K3LPB7_TRIPR)	1	19.5974	48.82	2.49115
Solyc02g086360	Octicosapeptide/Phox/Bem1p family protein (AHRD V3.3 *-* A0A2K3L5A6_TRIPR)	1	17.597	43.77	2.48736
Solyc07g062440	hypothetical protein (AHRD V3.3 *** AT3G14900.1)	1	17.597	43.77	2.48736
Solyc07g062450	Rab3 GTPase-activating protein non-catalytic subunit (AHRD V3.3 *** A0A1J3DHA6_NOCCA)	1	17.597	43.77	2.48736
Solyc05g051840	Trafficking protein particle complex subunit 12-like protein (AHRD V3.3 *** A0A2K3MXS8_TRIPR)	1	16.5988	41.25	2.48512
Solyc07g065510	RNA recognition motif domain (AHRD V3.3 *-* A0A200QK79_9MAGN)	1	16.5988	41.25	2.48512
Solyc11g005770	Pectinesterase (AHRD V3.3 *** A0A2I4GT13_9ROSI)	1	16.3122	40.41	2.47728
Solyc01g095360	Calcium-dependent lipid-binding (CaLB domain) family protein (AHRD V3.3 *-* Q9M148_ARATH)	1	14.2714	35.35	2.47698
Solyc05g026380	K(+) efflux antiporter 4 (AHRD V3.3 *** A0A2G2ZHQ5_CAPAN)	1	12.5973	31.15	2.47275
Solyc11g005750	Pectinesterase (AHRD V3.3 *** A0A2I4GT13_9ROSI)	1	12.5973	31.15	2.47275
Solyc11g005760	Hexosyltransferase (AHRD V3.3 *** K4D4I9_SOLLC)	1	12.5973	31.15	2.47275
Solyc11g012360	Tonoplast dicarboxylate transporter (AHRD V3.3 *** A0A2G3AZI6_CAPCH)	1	12.5973	31.15	2.47275
Solyc02g088100	expansin precursor 5	1	11.5947	28.62	2.46837
Solyc05g012140	"Pentatricopeptide repeat-containing protein, chloroplastic (AHRD V3.3 *** A0A1U8ELM4_CAPAN)"	1	11.5947	28.62	2.46837
Solyc00g500268	Unknown protein	2	42.3555	104.38	2.46438
Solyc06g082440	Non-specific serine/threonine protein kinase (AHRD V3.3 *** G4XMX3_SOLLC)	1	10.596	26.1	2.46319
Solyc01g104220	Transmembrane emp24 domain-containing protein p24delta3 (AHRD V3.3 *** A0A2G3AUH9_CAPCH)	1	13.39	32.83	2.45183
Solyc11g068550	Late embryogenesis abundant (LEA) hydroxyproline-rich glycoprotein family (AHRD V3.3 *** Q9M287_ARATH)	1	19.5912	47.98	2.44906
Solyc01g108400	CDPK-related protein kinase (AHRD V3.3 *** A0A2G3AU42_CAPCH)	1	11.3617	27.78	2.44505
Solyc04g014240	Mediator of RNA polymerase II transcription subunit 4 (AHRD V3.3 *** A0A2G3CDH2_CAPCH)	1	17.59	42.93	2.44059
Solyc04g014250	GLABRA2 expression modulator (AHRD V3.3 *** A0A2G3CDH1_CAPCH)	1	17.59	42.93	2.44059
Solyc06g051010	Peptide-N4-(N-acetyl-beta-glucosaminyl)asparagine amidase A (AHRD V3.3 *** A0A200PX65_9MAGN)	1	17.59	42.93	2.44059
Solyc01g097350	Calcium-binding EF hand family protein (AHRD V3.3 *** F4KA19_ARATH)	1	16.5913	40.41	2.43561
Solyc03g121890	Hydroxyproline-rich glycoprotein family protein (AHRD V3.3 *-* Q9CAJ1_ARATH)	1	16.5962	40.41	2.43489
Solyc02g091665	Unknown protein	1	15.5885	37.88	2.43
Solyc02g091670	Octicosapeptide/Phox/Bem1p family protein (AHRD V3.3 *-* A0A1P8BCE3_ARATH)	1	15.5885	37.88	2.43
Solyc02g091870	Tubulin alpha chain (AHRD V3.3 *** A0A2G2XH54_CAPBA)	1	6.58654	15.99	2.42768
Solyc02g091880	"Cytochrome c oxidase subunit 6a, mitochondrial (AHRD V3.3 *** A0A1U8FNT4_CAPAN)"	1	6.58654	15.99	2.42768
Solyc02g082250	Thioredoxin reductase (AHRD V3.3 *** A0A2G3D6M1_CAPCH)	1	14.5855	35.35	2.42364
Solyc03g019720	"Gamma carbonic anhydrase-like 2, mitochondrial (AHRD V3.3 *** A0A1U8FYL3_CAPAN)"	1	21.5864	52.19	2.41773
Solyc04g074220	Alpha/beta-Hydrolases superfamily protein (AHRD V3.3 *** Q4PSG2_ARATH)	1	21.5864	52.19	2.41773
Solyc01g086800	Histone H3 (AHRD V3.3 *** B6SYV0_MAIZE)	1	13.6077	32.83	2.41261
Solyc04g018110	Calmodulin-like protein (AHRD V3.3 *** T2C5E7_BRAJU)	1	12.5831	30.3	2.408
Solyc12g007200	Cyclin-dependent kinase F-1 (AHRD V3.3 *** A0A2G2YUH1_CAPAN)	1	12.5831	30.3	2.408
Solyc10g080110	Cytoplasmic tRNA 2-thiolation protein 2 (AHRD V3.3 *** A0A2G2YNS4_CAPAN)	1	19.5847	47.14	2.40698
Solyc10g080120	NADH-ubiquinone oxidoreductase chain 5 (AHRD V3.3 *-* M9MU27_SILVU)	1	19.5847	47.14	2.40698
Solyc12g005780	traB domain-containing protein-like (AHRD V3.3 *** A0A2I4HRB9_9ROSI)	1	19.5847	47.14	2.40698
Solyc05g026060	ephrin type-B receptor (AHRD V3.3 *-* AT5G11700.2)	1	18.5817	44.61	2.40075
Solyc01g111750	"protein CHAPERONE-LIKE PROTEIN OF POR1, chloroplastic-like (AHRD V3.3 *** A0A2I4EWX0_9ROSI)"	1	17.5828	42.09	2.39382
Solyc06g051080	UDP-glucose pyrophosphorylase 3 (AHRD V3.3 *** A0A2U1NZL4_ARTAN)	1	17.5828	42.09	2.39382
Solyc10g081900	"Digalactosyldiacylglycerol synthase 1, chloroplastic (AHRD V3.3 *** A0A2G3AV75_CAPCH)"	1	17.5828	42.09	2.39382
Solyc07g044960	Xyloglucan galactosyltransferase KATAMARI1 (AHRD V3.3 *** A0A2K3L4H3_TRIPR)	1	10.5796	25.25	2.38666
Solyc05g041750	Unknown protein	1	16.5794	39.56	2.38609
Solyc09g008850	Uridylate kinase (AHRD V3.3 *** A0A2G2YPJ3_CAPAN)	1	16.5794	39.56	2.38609
Solyc11g010180	Mitochondrial ribosomal protein L37 (AHRD V3.3 *-* Q1PDW9_ARATH)	1	21.5333	51.35	2.38468
Solyc11g010190	Prohibitin (AHRD V3.3 *** O04361_TOBAC)	1	21.5333	51.35	2.38468
Solyc02g077090	"Protein CHUP1, chloroplastic (AHRD V3.3 *-* A0A2G3D559_CAPCH)"	1	15.5801	37.04	2.37739
Solyc02g090070	BTB/POZ domain-containing protein (AHRD V3.3 *** A0A2G3D8Z6_CAPCH)	1	11.3471	26.94	2.37417
Solyc10g085020	Tubulin beta chain (AHRD V3.3 *** A0A1U8EHY4_CAPAN)	1	9.5794	22.73	2.3728
Solyc01g100300	Unknown protein	1	24.5758	58.08	2.3633
Solyc01g100310	DUF1645 family protein (AHRD V3.3 *-* G7I9G3_MEDTR)	1	24.5758	58.08	2.3633
Solyc12g036850	Unknown protein	1	13.5767	31.99	2.35625
Solyc01g111470	Pentatricopeptide repeat (AHRD V3.3 *** A0A200Q7R3_9MAGN)	1	17.5752	41.25	2.34706
Solyc09g074710	Homeobox protein LUMINIDEPENDENS (AHRD V3.3 *-* A0A2G2ZWA4_CAPAN)	1	17.5752	41.25	2.34706
Solyc06g082140	Unknown protein	1	12.5723	29.46	2.34325
Solyc06g082150	"6-phosphofructo-2-kinase/fructose-2, 6-bisphosphatase (AHRD V3.3 *** A0A2G2XZJ1_CAPAN)"	1	12.5723	29.46	2.34325
Solyc01g096770	Unknown protein	1	21.5743	50.51	2.34121
Solyc01g096780	Protein SAD1/UNC-84 domain protein 2 (AHRD V3.3 *** A0A2G2YYK2_CAPAN)	1	21.5743	50.51	2.34121
Solyc08g081380	BTB/POZ domain-containing protein (AHRD V3.3 *** A0A2G3DAM3_CAPCH)	1	21.5743	50.51	2.34121
Solyc06g074820	tonoplast intrinsic protein 1.1	1	25.5738	59.77	2.33716
Solyc06g150134	Unknown protein	1	25.5738	59.77	2.33716
Solyc03g114140	RNA-dependent RNA polymerase2	1	16.5713	38.72	2.33657
Solyc08g068350	transmembrane protein (AHRD V3.3 *** AT4G32750.1)	1	16.5713	38.72	2.33657
Solyc11g006060	"Rubisco accumulation factor 1, chloroplastic (AHRD V3.3 *** A0A2G2VFE2_CAPBA)"	1	19.4881	45.46	2.33271
Solyc04g014680	Ubiquitin-specific protease family C19 protein (AHRD V3.3 *-* A0A2K3NKS0_TRIPR)	1	24.5704	57.24	2.32963
Solyc10g083960	Phosphoadenosine phosphosulfate (PAPS) reductase family protein (AHRD V3.3 *** Q9LZE4_ARATH)	1	11.5718	26.94	2.32807
Solyc10g083970	S-adenosylmethionine synthase (AHRD V3.3 *** A0A1U8EAC9_CAPAN)	1	11.5718	26.94	2.32807
Solyc01g090730	Squamosa promoter binding protein 8b	1	15.5714	36.2	2.32478
Solyc10g081210	Replication protein A 14 kDa subunit A (AHRD V3.3 *** A0A2G2YNF1_CAPAN)	1	15.5714	36.2	2.32478
Solyc10g081220	Chaperone protein DnaJ (AHRD V3.3 *** A0A2G3BH88_CAPCH)	1	15.5714	36.2	2.32478
Solyc04g009180	TCP transcription factor 14	1	23.5712	54.72	2.32148
Solyc03g111320	Exocyst subunit Exo70 family protein (AHRD V3.3 *** A0A1S4CY62_TOBAC)	1	22.5675	52.19	2.31262
Solyc03g120700	Vps51/Vps67 family (Components of vesicular transport) protein (AHRD V3.3 *** F4KCR7_ARATH)	1	22.5675	52.19	2.31262
Solyc05g009820	Hexosyltransferase (AHRD V3.3 *** A0A2G2YCM5_CAPAN)	1	22.5675	52.19	2.31262
Solyc02g068040	Unknown protein	1	18.5672	42.93	2.31214
Solyc03g122270	Inter-alpha-trypsin inhibitor heavy chain-like protein (AHRD V3.3 *** Q8L798_ARATH)	1	18.5672	42.93	2.31214
Solyc06g008040	CLIP-associated protein (AHRD V3.3 *** A0A2G3C415_CAPCH)	1	18.5672	42.93	2.31214
Solyc04g014720	60S ribosomal protein L6 (AHRD V3.3 *** A0A2G3B009_CAPCH)	1	14.5669	33.67	2.3114
Solyc04g049070	alpha glucosidase II	1	14.5669	33.67	2.3114
Solyc04g074730	classical arabinogalactan protein 5 (AHRD V3.3 --* XP_004237948.1)	1	14.5669	33.67	2.3114
Solyc06g063300	F-box/kelch-repeat protein (AHRD V3.3 *-* A0A2G2WKX9_CAPBA)	1	14.5669	33.67	2.3114
Solyc11g013190	Oxysterol-binding protein (AHRD V3.3 *** A0A200QNE7_9MAGN)	1	14.5669	33.67	2.3114
Solyc11g013260	Prohibitin (AHRD V3.3 *** O04361_TOBAC)	1	14.5669	33.67	2.3114
Solyc03g097700	O-methyltransferase (AHRD V3.3 *** F6M2M1_VITPS)	1	6.56575	15.15	2.30743
Solyc10g081890	Aluminum-activated malate transporter (AHRD V3.3 *** A0A200Q9N0_9MAGN)	1	6.56575	15.15	2.30743
Solyc05g056300	"Thioredoxin F-type, chloroplastic (AHRD V3.3 *** A0A2G2V655_CAPBA)"	1	17.5674	40.41	2.30029
Solyc06g076640	Tubulin beta chain (AHRD V3.3 *** A0A1U8H9E6_CAPAN)	1	17.5674	40.41	2.30029
Solyc02g093300	DNA polymerase (AHRD V3.3 *** H9E8V2_SOLLC)	1	13.5664	31.15	2.29612
Solyc03g043720	Protein BRICK 1 (AHRD V3.3 *** A0A1J3D7P5_NOCCA)	1	13.5664	31.15	2.29612
Solyc06g066000	"""ATP synthase subunit b, chloroplastic (AHRD V3.3 *** A0A1U8GUM8_CAPAN)"""	1	16.5627	37.88	2.28706
Solyc06g066010	U11/U12 small nuclear ribonucleoprotein 25 kDa protein-like (AHRD V3.3 *** A0A2I4E0F9_9ROSI)	1	16.5627	37.88	2.28706
Solyc01g107460	Neuronal PAS domain protein (AHRD V3.3 *** A0A1P8BBZ0_ARATH)	1	19.1914	43.77	2.28071
Solyc03g007980	Site-determining protein (AHRD V3.3 *** A0A2I4HG12_9ROSI)	1	19.5597	44.61	2.28071
Solyc01g094540	Small nuclear ribonucleoprotein-associated protein (AHRD V3.3 *-* A0A2G3BT11_CAPCH)	1	29.5601	67.34	2.27807
Solyc03g123370	"""GTP pyrophosphokinase, (P)ppGpp synthetase II Guanosine-3,5-bis(Diphosphate) 3-pyrophosphohydrolase (AHRD V3.3 *-* A0A2D1JZR2_9GAMM)"""	1	21.8018	49.66	2.27779
Solyc07g007230	Chaperone dnaJ-domain containing protein (AHRD V3.3 *** A0A2K3MJF2_TRIPR)	1	15.5579	35.35	2.27216
Solyc06g050550	Sorting nexin 2A (AHRD V3.3 *** A0A2G3C5I7_CAPCH)	1	21.5571	48.82	2.26468
Solyc09g092380	S-adenosyl-l-homocysteine hydrolase	1	21.5571	48.82	2.26468
Solyc03g005780	"Chlorophyll a-b binding protein, chloroplastic (AHRD V3.3 *** A0A2G2W7Q4_CAPBA)"	1	18.6006	42.09	2.26283
Solyc01g008230	TCP transcription factor 15	1	27.5569	62.29	2.26041
Solyc03g007320	Polypyrimidine tract-binding protein-like protein 1 (AHRD V3.3 *** A0A2G3CWX3_CAPCH)	1	14.5569	32.83	2.25529
Solyc03g007330	ATP-dependent zinc metalloprotease FtsH (AHRD V3.3 *-* A0A2K8MFX7_9SPHN)	1	14.5569	32.83	2.25529
Solyc05g051990	Unknown protein	1	14.5569	32.83	2.25529
Solyc06g061050	Unknown protein	1	17.5547	39.56	2.25353
Solyc03g114060	Bromo adjacent homology (BAH) domain (AHRD V3.3 *** A0A200R0M3_9MAGN)	1	20.557	46.3	2.25227
Solyc03g095960	Pentatricopeptide repeat (AHRD V3.3 *** A0A200PX63_9MAGN)	1	21.7952	48.82	2.23994
Solyc11g045250	Peptidase M28 (AHRD V3.3 *** A0A2U1PM28_ARTAN)	1	19.5522	43.77	2.23862
Solyc10g050850	Galactose-1-phosphate uridylyltransferase (AHRD V3.3 *** S8C1H7_9LAMI)	1	16.5539	37.04	2.23754
Solyc06g009800	Pentatricopeptide repeat-containing protein (AHRD V3.3 *** A0A2G3CFE3_CAPCH)	1	13.551	30.3	2.236
Solyc01g110980	Auxin-responsive protein SAUR20 (AHRD V3.3 *** A0A2G2XY34_CAPAN)	1	10.5524	23.57	2.23361
Solyc01g110990	RNA helicase DEAH-box6	1	10.5524	23.57	2.23361
Solyc02g082260	3-hydroxy-3-methylglutaryl CoA reductase	1	18.8849	42.09	2.22877
Solyc02g080540	"ATP synthase gamma chain, chloroplastic (AHRD V3.3 *** A0A2G3D743_CAPCH)"	1	21.5503	47.98	2.22642
Solyc07g049390	ARM repeat superfamily protein (AHRD V3.3 *** Q8S8G1_ARATH)	2	22.1373	49.245	2.22453
Solyc01g112060	NAD(P)-binding domain-containing protein (AHRD V3.3 *** A0A2U1M2T6_ARTAN)	1	18.5516	41.25	2.22353
Solyc03g083390	Nuclear migration protein nudC (AHRD V3.3 *** A0A1U8FZY1_CAPAN)	1	18.5516	41.25	2.22353
Solyc04g081050	Calcium-binding tetratricopeptide family protein (AHRD V3.3 *** A0A2U1KJ59_ARTAN)	1	18.5516	41.25	2.22353
Solyc05g056000	Alpha/beta-Hydrolases superfamily protein (AHRD V3.3 *** Q8VZV6_ARATH)	1	23.5487	52.19	2.21626
Solyc04g074270	Outer arm dynein light chain 1 (AHRD V3.3 *** A0A2K3NQ00_TRIPR)	1	11.0237	24.41	2.21432
Solyc12g056040	endochitinase A-like (AHRD V3.3 *** XP_010314523.1)	1	15.9692	35.35	2.21364
Solyc06g053400	Isopropylmalate synthase (AHRD V3.3 *** K4C627_SOLLC)	1	20.5498	45.46	2.21219
Solyc02g090240	Pentatricopeptide repeat (AHRD V3.3 *** A0A200QYC4_9MAGN)	1	9.54437	21.04	2.20444
Solyc02g090260	golgin (AHRD V3.3 *** AT3G50430.1)	1	9.54437	21.04	2.20444
Solyc09g007910	Phenylalanine ammonia-lyase (AHRD V3.3 *** A0A2G2YQ27_CAPAN)	1	14.5154	31.99	2.20387
Solyc06g069360	PHD and RING finger domain-containing protein (AHRD V3.3 *-* A0A2K3N8F5_TRIPR)	1	19.5445	42.93	2.19653
Solyc03g032070	RuvB-like helicase (AHRD V3.3 *** A0A2G3CKP2_CAPCH)	1	21.5432	47.14	2.18816
Solyc07g041070	Hydroxyproline-rich glycoprotein family protein (AHRD V3.3 *-* F4KAI4_ARATH)	1	21.5432	47.14	2.18816
Solyc10g018900	Unknown protein	1	21.5432	47.14	2.18816
Solyc12g038340	translation initiation factor eIF-2B subunit delta-like (AHRD V3.3 *** A0A2I4GSP7_9ROSI)	1	21.5432	47.14	2.18816
Solyc11g069090	ATP-binding ABC transporter (AHRD V3.3 *** X8JTB2_9HOMO)	1	18.5432	40.41	2.17923
Solyc04g008710	Arginine/serine-rich-like splicing factor (AHRD V3.3 *-* Q9SII4_ARATH)	1	13.5394	29.46	2.17587
Solyc07g053670	"Protein NUCLEAR FUSION DEFECTIVE 6, chloroplastic/mitochondrial (AHRD V3.3 *** A0A2G2WE69_CAPBA)"	1	13.5394	29.46	2.17587
Solyc01g107610	PRKR-interacting protein 1 (AHRD V3.3 *** A0A2G3BVG8_CAPCH)	1	6.57846	14.31	2.17528
Solyc04g079710	Wall-associated receptor kinase-like 14 (AHRD V3.3 *** A0A1U8GBI3_CAPAN)	1	18.5843	40.41	2.17442
Solyc04g079720	HXXXD-type acyl-transferase family protein (AHRD V3.3 *** A0A2U1N4J4_ARTAN)	1	18.5843	40.41	2.17442
Solyc11g069340	Zinc finger transcription factor 69	1	20.5377	44.61	2.1721
Solyc12g056800	Oxidoreductase (AHRD V3.3 *** A0A200QCB4_9MAGN)	1	20.5377	44.61	2.1721
Solyc06g076360	"Protein TOC75, chloroplastic (AHRD V3.3 *** A0A2G2ZEA8_CAPAN)"	1	27.541	59.77	2.17022
Solyc02g077990	"30S ribosomal protein S5, chloroplastic (AHRD V3.3 *** A0A1U8FKT3_CAPAN)"	1	17.537	37.88	2.16
Solyc03g112350	RNA helicase DEAD12	1	19.5364	42.09	2.15444
Solyc03g112360	60S ribosomal protein L27a (AHRD V3.3 *** A0A2G3CYL3_CAPCH)	1	19.5364	42.09	2.15444
Solyc07g047980	protein DGCR14 (AHRD V3.3 *** A0A2I4EZ78_9ROSI)	1	19.5364	42.09	2.15444
Solyc04g077600	BSD domain-containing protein (AHRD V3.3 *** A0A1Q3AM20_CEPFO)	1	23.5356	50.51	2.14611
Solyc07g054850	transmembrane protein (AHRD V3.3 *** AT4G28100.1)	1	23.5356	50.51	2.14611
Solyc03g083620	Unknown protein	1	14.5354	31.15	2.14305
Solyc04g009450	Ethylene-responsive transcription factor (AHRD V3.3 *** A0A2G3CEN0_CAPCH)	1	14.5354	31.15	2.14305
Solyc06g082080	Protein phosphatase 2C (AHRD V3.3 *** O24078_MEDSA)	1	14.5354	31.15	2.14305
Solyc05g005130	Prf (AHRD V3.3 *-* Q9LLD0_SOLLC)	1	16.5302	35.35	2.13851
Solyc06g083110	YGGT family protein (AHRD V3.3 *** A0A2U1KB47_ARTAN)	1	16.5302	35.35	2.13851
Solyc07g042990	Leucine-rich repeat receptor-like protein kinase (AHRD V3.3 *** A0A0K9P1I9_ZOSMR)	1	16.5302	35.35	2.13851
Solyc01g090340	Ethylene-responsive transcription factor 2 (AHRD V3.3 *** A0A2G3DEZ8_CAPCH)	1	20.5298	43.77	2.13202
Solyc03g119300	Zinc finger protein (AHRD V3.3 *** A0A200QRC0_9MAGN)	1	20.5298	43.77	2.13202
Solyc02g091580	Oligopeptidase A (AHRD V3.3 *** A0A2U1NZK4_ARTAN)	1	22.5298	47.98	2.12962
Solyc01g108410	Pentatricopeptide repeat-containing protein (AHRD V3.3 *** A0A1U8E733_CAPAN)	1	21.5009	45.46	2.11433
Solyc11g006710	Cationic amino acid transporter (AHRD V3.3 *** S8DTC6_9LAMI)	1	17.5277	37.04	2.11323
Solyc02g083350	RNA polymerase 2 largest subunit 1	1	19.528	41.25	2.11235
Solyc03g112440	Oleosin (AHRD V3.3 *** A0A2G3A1E3_CAPAN)	1	19.528	41.25	2.11235
Solyc03g119050	SANT/Myb domain (AHRD V3.3 *-* A0A200PR03_9MAGN)	1	21.5284	45.46	2.11163
Solyc01g095180	RING/U-box superfamily protein (AHRD V3.3 *-* A0A178VRD3_ARATH)	1	23.5241	49.66	2.11103
Solyc01g097890	DNA-binding storekeeper transcriptional regulator (AHRD V3.3 *-* A0A2K3LQD1_TRIPR)	1	22.3511	47.14	2.10907
Solyc01g081520	UTP--glucose-1-phosphate uridylyltransferase-like (AHRD V3.3 *** A0A2I4HSM6_9ROSI)	1	20.5217	42.93	2.09193
Solyc03g124060	Polyketide cyclase/dehydrase and lipid transport superfamily protein (AHRD V3.3 *** Q93YV2_ARATH)	1	16.5199	34.51	2.08899
Solyc08g008510	plant UBX domain-containing protein 10-like (AHRD V3.3 *** A0A1S4APS1_TOBAC)	1	23.5168	48.82	2.07596
Solyc01g005330	Microtubule-associated protein 70 (AHRD V3.3 *** A0A200QNX4_9MAGN)	1	19.5193	40.41	2.07026
Solyc01g103950	Bifunctional hydroxymethylpyrimidine kinase/phosphomethylpyrimidine kinase (AHRD V3.3 *** A0A2Z4MGS9_BREBE)	1	19.5193	40.41	2.07026
Solyc03g116710	Protein LURP-one-related 5 (AHRD V3.3 *** A0A1U8GFL7_CAPAN)	1	19.5193	40.41	2.07026
Solyc03g094177	Transcriptional coactivator/pterin dehydratase (AHRD V3.3 *** A0A200Q8U8_9MAGN)	1	17.5178	36.2	2.06647
Solyc04g071510	Protein ABSCISIC ACID-INSENSITIVE 5 (AHRD V3.3 *** A0A2G3CMZ5_CAPCH)	1	26.5175	54.72	2.06354
Solyc09g010610	E3 ubiquitin-protein ligase RING1-like (AHRD V3.3 *** A0A2G3BK63_CAPCH)	1	15.5162	31.99	2.06172
Solyc10g006140	Acid phosphatase/vanadium-dependent haloperoxidase-related protein (AHRD V3.3 *** Q8L7M6_ARATH)	1	15.5162	31.99	2.06172
Solyc09g092070	Ypt/Rab-GAP domain of gyp1p superfamily protein (AHRD V3.3 *** Q9SVN9_ARATH)	1	22.5149	46.3	2.05642
Solyc10g085220	Heparanase-like protein 3 (AHRD V3.3 *** A0A1U8EH62_CAPAN)	1	22.5149	46.3	2.05642
Solyc09g007320	Pentatricopeptide repeat (AHRD V3.3 *** A0A200R629_9MAGN)	1	20.5132	42.09	2.05185
Solyc05g049950	Small nuclear ribonucleoprotein-associated protein (AHRD V3.3 *-* A0A2G2YXL6_CAPAN)	1	27.5126	56.4	2.04997
Solyc08g061610	"Copper-transporting ATPase PAA2, chloroplastic (AHRD V3.3 *** A0A2G3BRF7_CAPCH)"	1	23.5094	47.98	2.04089
Solyc09g063010	bHLH transcription factor 058	1	28.5079	58.08	2.03733
Solyc04g078370	Cytochrome P450 (AHRD V3.3 *** A0A200Q0W8_9MAGN)	1	26.5061	53.87	2.03236
Solyc04g078380	MFP1 attachment factor 1 (AHRD V3.3 *** MAF1_SOLLC)	1	26.5061	53.87	2.03236
Solyc10g079890	Calcium-binding EF-hand family protein (AHRD V3.3 *** A0A2U1NS17_ARTAN)	1	26.5061	53.87	2.03236
Solyc12g096350	WRKY transcription factor 10	1	19.5052	39.56	2.02818
Solyc09g092220	magnesium transporter NIPA (DUF803) (AHRD V3.3 *** AT4G13800.8)	1	24.5042	49.66	2.02659
Solyc09g092230	Unknown protein	1	24.5042	49.66	2.02659
Solyc09g092235	Rapid ALkalinization Factor (AHRD V3.3 *** A0A200Q5M2_9MAGN)	1	24.5042	49.66	2.02659
Solyc10g086010	60S ribosomal protein L4 (AHRD V3.3 *** A0A2G2VZK1_CAPBA)	1	29.5082	59.77	2.02554
Solyc02g091900	Cysteine desulfurase IscS (AHRD V3.3 *** E3QE34_COLGM)	1	22.507	45.46	2.01982
Solyc03g044330	Acetolactate synthase (AHRD V3.3 *** C0L093_TOBAC)	1	22.507	45.46	2.01982
Solyc07g063680	Adenine nucleotide alpha hydrolases-like superfamily protein (AHRD V3.3 *-* A0A1P8BH78_ARATH)	1	22.507	45.46	2.01982
Solyc04g063300	Pentatricopeptide repeat-containing protein (AHRD V3.3 *** A0A1U8GNF2_CAPAN)	1	17.5026	35.35	2.0197
Solyc06g053700	hypothetical protein (AHRD V3.3 *** AT1G04330.1)	1	17.5026	35.35	2.0197
Solyc00g500356	Unknown protein	1	46.7698	93.44	1.99787
Solyc05g008590	Unknown protein	1	21.4989	42.93	1.99685
Solyc06g076880	Quinone reductase (AHRD V3.3 *** F8WQS4_NICBE)	1	21.4989	42.93	1.99685
Solyc06g076890	Pleckstrin homology domain-containing protein 1 (AHRD V3.3 *** A0A1J3HUG8_NOCCA)	1	21.4989	42.93	1.99685
Solyc06g076900	Pentatricopeptide repeat (AHRD V3.3 *** A0A200Q7P3_9MAGN)	1	21.4989	42.93	1.99685
Solyc10g050920	Unknown protein	1	43.4968	86.7	1.99325
Solyc06g051960	Pectinesterase (AHRD V3.3 *** A0A2G2WIV2_CAPBA)	1	24.4967	48.82	1.99292
Solyc01g057780	"Zinc finger protein VAR3, chloroplastic (AHRD V3.3 *** A0A2G3BZA0_CAPCH)"	1	16.4978	32.83	1.98996
Solyc02g089250	Pollen Ole e 1 allergen/extensin (AHRD V3.3 *-* A0A200R2G7_9MAGN)	1	16.4978	32.83	1.98996
Solyc01g008600	Zinc finger transcription factor 6	1	19.4956	38.72	1.98609
Solyc10g005970	Unknown protein	1	19.4956	38.72	1.98609
Solyc04g074980	Transport inhibitor response 1-like protein (AHRD V3.3 *** A0A2G3CNZ5_CAPCH)	1	22.4937	44.61	1.98322
Solyc07g062680	cycloidea	1	22.4937	44.61	1.98322
Solyc10g006760	Adenine nucleotide alpha hydrolases-like superfamily protein (AHRD V3.3 *** A0A1P8BH78_ARATH)	1	22.4937	44.61	1.98322
Solyc10g011980	Erythronate-4-phosphate dehydrogenase family protein (AHRD V3.3 *** Q8VYC6_ARATH)	1	22.4937	44.61	1.98322
Solyc05g041200	4-hydroxyphenylpyruvate dioxygenase (AHRD V3.3 *** A0A2G2WSP4_CAPBA)	1	25.497	50.51	1.98102
Solyc11g006470	Core-2 i-branching beta-n-acetylglucosaminyltransferase family protein (AHRD V3.3 *** A0A2K3MQ33_TRIPR)	1	28.4952	56.4	1.97928
Solyc05g008780	Calponin-like domain protein (AHRD V3.3 *-* F4HWC3_ARATH)	1	14.4934	28.62	1.97469
Solyc04g077120	Inositol-tetrakisphosphate 1-kinase (AHRD V3.3 *** A0A1U8GD06_CAPAN)	1	20.4952	40.41	1.97168
Solyc04g077130	"50S ribosomal protein 6, chloroplastic (AHRD V3.3 *** A0A2G3CPG8_CAPCH)"	1	20.4952	40.41	1.97168
Solyc10g047640	GATA transcription factor 28 (AHRD V3.3 *** A0A2G3AWS2_CAPCH)	1	20.4952	40.41	1.97168
Solyc01g104310	Patatin (AHRD V3.3 *** A0A2G2W8F3_CAPBA)	1	11.968	23.57	1.96942
Solyc03g031950	transmembrane protein (AHRD V3.3 *-* AT1G65720.1)	1	24.489	47.98	1.95925
Solyc01g095740	RNA helicase DEAD5	1	21.4901	42.09	1.95858
Solyc01g095750	Long chain acyl-CoA synthetase 5 (AHRD V3.3 *** A0A2G3BTB6_CAPCH)	1	21.4901	42.09	1.95858
Solyc01g096810	EIL3	1	15.4868	30.3	1.9565
Solyc11g072080	F-box/kelch-repeat protein (AHRD V3.3 *-* A0A2G3BAF6_CAPCH)	1	31.0438	60.61	1.9524
Solyc08g076480	Plastid lipid-associated protein chloroplastic-like (AHRD V3.3 *** A0A2K3PR63_TRIPR)	1	28.4887	55.56	1.95025
Solyc01g106900	Magnesium transporter MRS2-F (AHRD V3.3 *** A0A2G2V1P4_CAPBA)	1	25.0792	48.82	1.94663
Solyc10g079850	AP-5 complex subunit beta-like protein (AHRD V3.3 *** Q9LT22_ARATH)	1	19.4856	37.88	1.944
Solyc10g079860	"""LEQB L.esculentum TomQb beta(1,3)glucanase"""	1	19.4856	37.88	1.944
Solyc10g039360	DUF1639 domain-containing protein (AHRD V3.3 *-* A0A1Q3BZV8_CEPFO)	1	29.4845	57.24	1.94136
Solyc01g080670	Squamosa promoter binding protein 7	1	26.485	51.35	1.93883
Solyc07g066210	Chloride channel protein (AHRD V3.3 *** Q9ARC6_SOLLC)	1	26.485	51.35	1.93883
Solyc02g092220	Unknown protein	1	19.9801	38.72	1.93793
Solyc03g118620	Outer arm dynein light chain 1 protein (AHRD V3.3 *-* A0A2U1P5K0_ARTAN)	1	23.4855	45.46	1.93566
Solyc09g075280	Exocyst complex component (AHRD V3.3 *** A0A2G2W0K7_CAPBA)	1	24.4809	47.14	1.92558
Solyc10g074540	Protein EXORDIUM-like 3 (AHRD V3.3 *** A0A1U8DVK9_CAPAN)	1	24.9239	47.98	1.92506
Solyc03g118510	Ovary receptor kinase 27 (AHRD V3.3 *** S4WIQ7_SOLCH)	1	21.4808	41.25	1.92032
Solyc02g064660	Unknown protein	1	25.4766	48.82	1.91627
Solyc02g064670	60S ribosomal protein L26 (AHRD V3.3 *** A0A1U8FHZ3_CAPAN)	1	25.4766	48.82	1.91627
Solyc03g113740	Anaphase-promoting complex subunit 8 (AHRD V3.3 *** A0A2G3AWA1_CAPCH)	1	25.4766	48.82	1.91627
Solyc11g005250	SNF2 domain-containing protein / helicase domain-containing protein / F-box family protein (AHRD V3.3 *** A0A1I9LN96_ARATH)	1	18.475	35.35	1.9134
Solyc10g083760	chloroplast threonine deaminase 1 precursor	1	26.4776	50.51	1.90765
Solyc06g073810	"Zinc finger, CCHC-type (AHRD V3.3 *-* A0A2U1KT89_ARTAN)"	1	19.4752	37.04	1.90191
Solyc09g098604	Unknown protein	1	46.476	88.39	1.90184
Solyc09g098605	Unknown protein	1	46.476	88.39	1.90184
Solyc04g016060	Protein MIZU-KUSSEI 1 (AHRD V3.3 *** A0A1U8GTB5_CAPAN)	1	23.4717	44.61	1.90059
Solyc01g096350	CDPK-related kinase 4 (AHRD V3.3 *** A0A2G2W6Y9_CAPBA)	1	27.4735	52.19	1.89965
Solyc02g087290	Alpha-mannosidase (AHRD V3.3 *** A0A2G2XIC1_CAPBA)	1	27.4735	52.19	1.89965
Solyc10g045170	Unknown protein	1	27.4735	52.19	1.89965
Solyc10g045180	Zinc finger protein (AHRD V3.3 *-* A0A200RDE1_9MAGN)	1	27.4735	52.19	1.89965
Solyc02g087460	Inactive receptor kinase (AHRD V3.3 *** A0A2R6P9E5_ACTCH)	1	20.4704	38.72	1.89151
Solyc03g114350	DUF1645 family protein (AHRD V3.3 *** G7J5G5_MEDTR)	1	16.4734	31.15	1.89093
Solyc03g119130	HMG-Y-related protein A (AHRD V3.3 *-* A0A1J3HLT7_NOCCA)	1	33.4682	63.13	1.88627
Solyc01g103980	E3 ubiquitin-protein ligase RNF170-like protein (DUF 1232) (AHRD V3.3 *** Q93WJ5_ARATH)	1	26.4644	49.66	1.87648
Solyc04g081820	la-related protein 1C-like (AHRD V3.3 *** A0A2I4H6L2_9ROSI)	1	26.4644	49.66	1.87648
Solyc06g051420	nucleic acid-binding protein	1	22.4668	42.09	1.87343
Solyc09g055700	protein FLX-like 1 (AHRD V3.3 *** A0A2I4GXJ8_9ROSI)	1	22.4668	42.09	1.87343
Solyc01g095040	C-terminal binding protein AN (AHRD V3.3 *** A0A2G3BT74_CAPCH)	1	31.4636	58.92	1.87264
Solyc01g008190	INO80 complex subunit D-like (AHRD V3.3 *-* A0A2K3PJC0_TRIPR)	1	27.4659	51.35	1.86959
Solyc06g074050	Late embryogenesis abundant hydroxyproline-rich glycoprotein (AHRD V3.3 *** A0A2K3L117_TRIPR)	1	27.4659	51.35	1.86959
Solyc03g117920	FRIGIDA-like protein (AHRD V3.3 *** A0A2G2V8I5_CAPBA)	1	24.464	45.46	1.85824
Solyc03g117930	FRIGIDA-like protein (AHRD V3.3 *** A0A2G3A2S4_CAPAN)	1	24.464	45.46	1.85824
Solyc06g036170	gras9	1	24.464	45.46	1.85824
Solyc01g111320	Thaumatin-like protein 1 (AHRD V3.3 *** A0A1U8E7X2_CAPAN)	1	29.464	54.72	1.85718
Solyc08g007420	LELDH2 L-lactate dehydrogenase	1	15.4596	28.62	1.85128
Solyc05g015980	Gap junction beta-4 protein (AHRD V3.3 *** AT5G13100.1)	1	26.4564	48.82	1.8453
Solyc03g124040	Mitochondrial transcription termination factor family protein (AHRD V3.3 *** Q0WRV2_ARATH)	1	21.4557	39.56	1.8438
Solyc02g032510	BTB/POZ domain-containing protein (AHRD V3.3 *** A0A2G3A585_CAPAN)	1	22.4572	41.25	1.83683
Solyc02g092040	Receptor-like protein kinase (AHRD V3.3 *** A0A2K3PDB7_TRIPR)	1	22.4572	41.25	1.83683
Solyc05g006510	Hexosyltransferase (AHRD V3.3 *** A0A1U8EZ74_CAPAN)	1	22.4572	41.25	1.83683
Solyc01g110430	Unknown protein	1	28.4548	52.19	1.83414
Solyc01g110440	arginine decarboxylase	1	16.52	30.3	1.83414
Solyc01g103440	Phosphoribosylamine--glycine ligase (AHRD V3.3 *** A0A2G2Y1L3_CAPAN)	1	29.4513	53.87	1.82912
Solyc01g103450	70 kDa heat shock protein (AHRD V3.3 *** Q2QV45_ORYSJ)	1	29.4513	53.87	1.82912
Solyc09g092390	Adenosylhomocysteinase (AHRD V3.3 *** A0A2G2W262_CAPBA)	1	29.4513	53.87	1.82912
Solyc03g113680	Microtubule-associated protein TORTIFOLIA1 (AHRD V3.3 *** A0A2K3N0J0_TRIPR)	1	35.4549	64.82	1.82824
Solyc04g083010	Protein kinase superfamily protein (AHRD V3.3 *** A0A2U1MH67_ARTAN)	1	22.5705	41.25	1.82761
Solyc06g050760	Wound-induced protein 1 (AHRD V3.3 *** A0A2G2Z8C8_CAPAN)	1	24.4496	44.61	1.82457
Solyc12g009875	Unknown protein	1	32.4469	58.92	1.81589
Solyc12g009880	Serine-rich protein (AHRD V3.3 *** E5GCC5_CUCME)	1	32.4469	58.92	1.81589
Solyc06g051440	Protein POLLEN DEFECTIVE IN GUIDANCE 1 (AHRD V3.3 *** A0A2G3C5I6_CAPCH)	1	26.4481	47.98	1.81412
Solyc06g064940	Patellin-5 (AHRD V3.3 *** A0A2G2WKZ3_CAPBA)	1	26.4481	47.98	1.81412
Solyc07g056010	Conserved oligomeric Golgi complex subunit 4 (AHRD V3.3 *** A0A2G2WMR4_CAPBA)	1	26.4481	47.98	1.81412
Solyc07g056020	Translation initiation factor IF-2 (AHRD V3.3 *** A0A2G2Z4L1_CAPAN)	1	26.4481	47.98	1.81412
Solyc10g007690	"Chlorophyll a-b binding protein, chloroplastic (AHRD V3.3 *** A0A0F7H033_EROTE)"	1	26.4481	47.98	1.81412
Solyc00g500282	Unknown protein	2	66.2764	119.955	1.80992
Solyc12g055780	KH domain-containing protein (AHRD V3.3 *** A0A1J3JPM9_NOCCA)	1	27.4447	49.66	1.80946
Solyc10g084350	60S ribosomal protein L4 (AHRD V3.3 *** A0A2G2VZK1_CAPBA)	1	34.4461	62.29	1.80833
Solyc10g084360	Unknown protein	1	34.4461	62.29	1.80833
Solyc10g084370	Homeodomain-like superfamily protein (AHRD V3.3 *** A0A1I9LS15_ARATH)	1	34.4461	62.29	1.80833
Solyc11g006360	E3 ubiquitin-protein ligase (AHRD V3.3 *-* AT3G19990.2)	1	21.4452	38.72	1.80553
Solyc03g005750	DUF1296 domain-containing protein (AHRD V3.3 *** A0A1Q3CH94_CEPFO)	1	35.4487	63.98	1.80486
Solyc03g005760	"Chlorophyll a-b binding protein, chloroplastic (AHRD V3.3 *** A0A2G2W7Q4_CAPBA)"	1	35.4487	63.98	1.80486
Solyc02g087400	Ankyrin repeat-containing protein (AHRD V3.3 *** A0A2U1KW09_ARTAN)	1	36.4458	65.66	1.80158
Solyc06g051840	Solanum lycopersicum Cytokinin Response Factor 6	1	22.4471	40.41	1.80023
Solyc03g122300	DUF1677 family protein (DUF1677) (AHRD V3.3 *** Q9SK23_ARATH)	1	23.4436	42.09	1.79537
Solyc09g082170	Pentatricopeptide repeat-containing protein (AHRD V3.3 *** A0A2G2W250_CAPBA)	1	24.4402	43.77	1.7909
Solyc11g020780	dCK/dGK-like deoxyribonucleoside kinase	1	24.4402	43.77	1.7909
Solyc01g095790	Protein SDE2-like protein (AHRD V3.3 *** A0A2G3BTD6_CAPCH)	1	25.4426	45.46	1.78677
Solyc00g500283	Unknown protein	3	76.9104	136.65	1.77674
Solyc10g007720	Conserved oligomeric Golgi complex subunit 5 (AHRD V3.3 *** A0A200R154_9MAGN)	1	19.4352	34.51	1.77564
Solyc05g009680	Eukaryotic aspartyl protease family protein (AHRD V3.3 *** Q9C6M0_ARATH)	1	30.433	53.87	1.77012
Solyc02g071020	Unknown protein	1	32.433	57.24	1.76487
Solyc02g071030	"Chlorophyll a-b binding protein, chloroplastic (AHRD V3.3 *** A0A2G3A7J8_CAPAN)"	1	32.433	57.24	1.76487
Solyc02g071040	"Starch synthase, chloroplastic/amyloplastic (AHRD V3.3 *** A0A314LCS0_NICAT)"	1	32.433	57.24	1.76487
Solyc08g080080	WD40 repeat (AHRD V3.3 *** A0A200PPM9_9MAGN)	1	22.431	39.56	1.76363
Solyc04g005080	Pyruvate dehydrogenase E1 component subunit alpha (AHRD V3.3 *** A0A2G3CFN5_CAPCH)	1	23.4336	41.25	1.76029
Solyc04g010190	FKBP-type peptidyl-prolyl cis-trans isomerase (AHRD V3.3 *** AT3G12345.1)	1	25.4276	44.61	1.75439
Solyc11g013810	Nitrate reductase (AHRD V3.3 *** Q8LT13_SOLTU)	1	27.4276	47.98	1.74933
Solyc08g077150	Protein phosphatase 2C (AHRD V3.3 *** A0A2U1P5P3_ARTAN)	1	32.4255	56.4	1.73937
Solyc06g009120	LYR motif protein (AHRD V3.3 *** AT4G02425.1)	1	38.422	66.5	1.73078
Solyc03g121910	Threonine synthase (AHRD V3.3 *** B6TPP7_MAIZE)	1	30.4171	52.19	1.71581
Solyc03g121920	Mitochondrial carrier protein (AHRD V3.3 *** A0A200QEN9_9MAGN)	1	30.4171	52.19	1.71581
Solyc04g077850	RING-type E3 ubiquitin transferase (AHRD V3.3 *-* A0A2U1KPH2_ARTAN)	1	30.4171	52.19	1.71581
Solyc09g007250	60S ribosomal protein L4 (AHRD V3.3 *** A0A2G2VZK1_CAPBA)	1	37.418	63.98	1.70987
Solyc12g088360	RING-type E3 ubiquitin transferase (AHRD V3.3 *-* A0A2I4H694_9ROSI)	1	24.41	41.25	1.68988
Solyc03g117630	Heat shock 70 kDa protein (AHRD V3.3 *** A0A1U8FVW2_CAPAN)	1	26.4057	44.61	1.68941
Solyc07g043560	Heat shock protein 70 kDa (AHRD V3.3 *** A0A2K3NQB8_TRIPR)	1	29.405	49.66	1.68883
Solyc02g091100	2-hydroxyacyl-CoA lyase (AHRD V3.3 *** A0A2G3D874_CAPCH)	1	27.3997	45.46	1.65914
Solyc01g096230	P-loop containing nucleoside triphosphate hydrolases superfamily protein (AHRD V3.3 *** A0A2U1NSJ9_ARTAN)	1	24.3991	40.41	1.65621
Solyc07g041970	Subtilisin-like protease (AHRD V3.3 *** A0A1J3J113_NOCCA)	1	27.3836	44.61	1.62908
Solyc00g500122	Unknown protein	1	73.3814	118.69	1.61744
Solyc00g500246	Unknown protein	1	156.35	239.91	1.53444
Solyc00g500120	Unknown protein	1	149.302	214.65	1.43769
Solyc06g054140	hypothetical protein (AHRD V3.3 *** AT1G05430.1)	1	24	7.42485	-3.23239
Solyc01g087320	"Zinc finger, FYVE/PHD-type (AHRD V3.3 *-* A0A2U1NX02_ARTAN)"	1	5	1.05707	-4.73006
Solyc02g069250	Alcohol dehydrogenase superfamily (AHRD V3.3 *-* A0A200Q008_9MAGN)	1	5	1.05707	-4.73006
Solyc01g086975	Unknown protein	1	7.99998	1.63713	-4.88659
Solyc01g103170	"Lysine ketoglutarate reductase trans-splicing-like protein, putative (DUF707) (AHRD V3.3 *** F4JRK4_ARATH)"	1	7.99998	1.63713	-4.88659
Solyc05g008510	Protein DETOXIFICATION (AHRD V3.3 *** A0A328D6Y5_9ASTE)	1	7.99998	1.63713	-4.88659
Solyc12g008390	Golgin candidate 1 (AHRD V3.3 *** A0A2G2X3N0_CAPBA)	1	7.99998	1.63713	-4.88659
Solyc05g051060	Homeodomain-like superfamily protein (AHRD V3.3 *** A0A2U1PJR7_ARTAN)	2	7.39378	1.44291	-5.12423
Solyc12g010120	Reticulon-like protein (AHRD V3.3 *** A0A2G2X4H4_CAPBA)	1	9.00001	1.6576	-5.42954
Solyc01g150159	nuclear pore complex protein NUP98A-like isoform X1 (AHRD V3.3 *-* XP_025885413.1)	1	5.95044	1.08069	-5.50615
Solyc01g107940	RING/U-box superfamily protein (AHRD V3.3 *** A0A1P8B1Z6_ARATH)	1	5.99999	1.08727	-5.5184
Solyc03g034100	ovate family protein 6	1	5.99999	1.08727	-5.5184
Solyc03g098750	Unknown protein	1	5.99999	1.08727	-5.5184
Solyc05g012650	DUF863 domain-containing protein (AHRD V3.3 *** A0A1Q3C321_CEPFO)	1	5.99999	1.08727	-5.5184
Solyc01g005830	"Glucan endo-1,3-beta-glucosidase 4 (AHRD V3.3 *-* A0A2G2XNZ6_CAPBA)"	1	14	2.50465	-5.5896
Solyc01g103010	Cullin-associated NEDD8-dissociated protein 1 (AHRD V3.3 *** A0A2G2W8I3_CAPBA)	1	8.99999	1.56593	-5.74738
Solyc04g076850	entire	1	9.99998	1.67434	-5.97249
Solyc09g090190	S-adenosyl-L-methionine-dependent methyltransferases superfamily protein (AHRD V3.3 *** A0A2U1MED4_ARTAN)	1	9.99998	1.67434	-5.97249
Solyc10g008520	Auxin-responsive GH3 family protein (AHRD V3.3 *** A0A2U1MRW5_ARTAN)	1	11	1.82101	-6.04059
Solyc07g063110	"Core-2/I-branching beta-1,6-N-acetylglucosaminyltransferase family protein (AHRD V3.3 *** A0A2U1NIM9_ARTAN)"	1	7.99998	1.28351	-6.23289
Solyc08g006820	Transmembrane 9 superfamily member (AHRD V3.3 *** A0A2G3BR15_CAPCH)	1	13	2.07369	-6.26902
Solyc03g006130	Protein male discoverer 2 (AHRD V3.3 *** A0A1J6HZQ5_NICAT)	1	6.99999	1.11239	-6.29275
Solyc04g079840	Protein DA1 (AHRD V3.3 *** A0A2G2ZS04_CAPAN)	1	6.99999	1.11239	-6.29275
Solyc03g031690	"DNA-directed RNA polymerases I, II, and III subunit rpabc3 (AHRD V3.3 *** A0A2G2WWR9_CAPBA)"	1	6.99998	1.10992	-6.30674
Solyc04g058190	PHD domain-containing protein (AHRD V3.3 *** A0A1Q3CJX9_CEPFO)	1	6.99998	1.10992	-6.30674
Solyc05g006540	Paired amphipathic helix protein Sin3-like 4 (AHRD V3.3 *** A0A2G2YE30_CAPAN)	1	6.99998	1.10992	-6.30674
Solyc06g007170	Protein trichome birefringence-like 45 (AHRD V3.3 *** A0A2G3C507_CAPCH)	1	6.99998	1.10992	-6.30674
Solyc09g009210	Transcriptional activator (DUF662) (AHRD V3.3 *** Q3EBM1_ARATH)	1	6.99998	1.10992	-6.30674
Solyc09g082650	"1,2-dihydroxy-3-keto-5-methylthiopentene dioxygenase (AHRD V3.3 *** A8UGP3_SOLTU)"	1	6.99998	1.10992	-6.30674
Solyc07g008350	Mitochondrial outer membrane protein porin 4 (AHRD V3.3 *** A0A2G2Z131_CAPAN)	1	10	1.58175	-6.32212
Solyc10g039280	Dual specificity phosphatase (AHRD V3.3 *** A0A200Q2H3_9MAGN)	1	10	1.58175	-6.32212
Solyc08g062210	Nuclear transcription factor Y subunit A-1 (AHRD V3.3 *** A0A1U8DRR5_CAPAN)	1	11	1.68829	-6.51545
Solyc10g011690	protein SPA1-RELATED 2-like (AHRD V3.3 *** A0A2I4HSY6_9ROSI)	1	8.99998	1.34395	-6.69666
Solyc05g008380	envelope glycoprotein B (AHRD V3.3 *** AT1G80540.3)	1	8.00002	1.1739	-6.81491
Solyc05g052180	"Nucleic acid-binding, OB-fold-like protein (AHRD V3.3 *** A0A2U1QJX0_ARTAN)"	1	9	1.27736	-7.04578
Solyc12g015860	farnesyl pyrophosphate synthase	1	7.99994	1.13004	-7.07934
Solyc01g105800	MADS-box protein JOINTLESS (AHRD V3.3 *** A0A2G3AWN8_CAPCH)	1	7.99999	1.12754	-7.09508
Solyc06g008230	tetratricopeptide repeat protein 7A-like (AHRD V3.3 *** A0A2I4F6F8_9ROSI)	1	10	1.35753	-7.36633
Solyc04g009020	High chlorophyll fluorescent 107 (AHRD V3.3 *** F4J3Z3_ARATH)	1	9.00001	1.18857	-7.57213
Solyc09g010500	"DNA-directed RNA polymerases II, IV and V subunit 6A (AHRD V3.3 *** A0A2U1PRN9_ARTAN)"	1	13	1.71022	-7.60136
Solyc04g077170	"Epidermal patterning factor-like protein (AHRD V3.3 *** A0A2U1PBB6_ARTAN),Pfam:PF17181"	1	9.00004	1.14164	-7.88343
Solyc11g008810	Beta-hexosaminidase (AHRD V3.3 *** M1BC44_SOLTU)	1	10	1.26784	-7.88743
Solyc12g049614	Unknown protein	1	16	1.63757	-9.77055
