# Supplementary material for: Self-grafting-induced epigenetic changes leading to drought stress tolerance in tomato plants
Source: DNA Res. 2023 Jul 15;30(4):dsad016. doi: 10.1093/dnares/dsad016 (PMC10368339; doi:10.1093/dnares/dsad016)
Supplement: dsad016_suppl_Supplementary_Materials [file dsad016_suppl_supplementary_materials.zip › Table S3.xlsx]

## Sheet: Table S3
Table S3. List of the differentially methylated genes by grafting on H3K27me3
Gene ID	Annotation	Peak number	Pile up (control)	Pile up (self-grafted)	Fold enrichment
Solyc10g019280	ABC transporter C family (AHRD V3.3 *-* A0A1Y1HYR1_KLENI)	1	1.21483	14.82	12.1993
Solyc10g018560	GATA transcription factor (AHRD V3.3 *** K4CYY0_SOLLC)	1	1.2572	12.63	10.0461
Solyc09g092720	glycine-rich protein 3 short isoform-like (AHRD V3.3 *** XP_004247911.1)	1	1.60428	14.82	9.23777
Solyc01g088630	RING/U-box superfamily protein (AHRD V3.3 *-* A0A2U1N3Q0_ARTAN)	1	1.17761	9.88	8.38985
Solyc02g085600	Scarecrow-like protein 15 (AHRD V3.3 *** A0A2G3AAH7_CAPAN)	1	1.17761	9.88	8.38985
Solyc05g015350	Cytochrome P450 (AHRD V3.3 *** A0A2U1PN82_ARTAN)	1	1.47241	12.08	8.20424
Solyc11g061755	Retrovirus-related Pol polyprotein from transposon TNT 1-94 (AHRD V3.3 *-* A0A2G3D5C8_CAPCH)	1	1.47241	12.08	8.20424
Solyc08g077080	Glycosyltransferase (AHRD V3.3 *** E5L3R9_SOLLC)	1	2.36154	19.21	8.13453
Solyc05g055920	Calcium-dependent lipid-binding (CaLB domain) family protein (AHRD V3.3 *-* O22783_ARATH)	1	1.17114	9.33	7.96658
Solyc07g008410	Protein DETOXIFICATION (AHRD V3.3 *** A0A1Q3CW99_CEPFO)	1	1.17114	9.33	7.96658
Solyc07g040900	Alpha/beta hydrolase fold-3 (AHRD V3.3 *-* A0A200PPT1_9MAGN)	1	1.17114	9.33	7.96658
Solyc03g112920	protein SHOOT GRAVITROPISM 5-like (AHRD V3.3 *** A0A2I4F066_9ROSI)	1	1.46695	11.53	7.85984
Solyc03g034057	Unknown protein	1	1.19797	9.33	7.7882
Solyc11g005320	RING/U-box superfamily protein (AHRD V3.3 *** A0A2U1QK74_ARTAN)	1	1.01684	7.69	7.56266
Solyc00g500100	Ribosomal protein S3 (AHRD V3.3 *** A0A290WKX3_SOLLC)	1	1.16395	8.78	7.54331
Solyc01g111820	cell wall integrity and stress response component 2-like (AHRD V3.3 *-* XP_023735371.1)	1	1.16395	8.78	7.54331
Solyc09g098120	DUF1264 domain-containing protein (AHRD V3.3 *** A0A1Q3BQQ5_CEPFO)	1	1.46099	10.98	7.51543
Solyc09g005840	Exocyst subunit Exo70 family protein (AHRD V3.3 *** A0A2G2YQH8_CAPAN)	1	2.34731	17.02	7.25086
Solyc08g005677	Terpene synthase (AHRD V3.3 *** G5CV36_SOLLC)	1	1.15589	8.23	7.12005
Solyc10g018320	Plant invertase/pectin methylesterase inhibitor superfamily protein (AHRD V3.3 *** A0A061G797_THECC)	1	1.15589	8.23	7.12005
Solyc09g015380	Abscisic acid receptor PYL5 (AHRD V3.3 *** A0A1U8EIS0_CAPAN)	1	2.34284	16.47	7.02994
Solyc01g079170	Hexosyltransferase (AHRD V3.3 *** A0A2G3DHC3_CAPCH)	1	1.18236	8.23	6.96065
Solyc03g005720	Calcium-dependent lipid-binding (CaLB domain) family protein (AHRD V3.3 *-* O22783_ARATH)	1	1.74676	12.08	6.91568
Solyc10g078780	11 kDa late embryogenesis abundant protein (AHRD V3.3 *-* A0A2G2YPD1_CAPAN)	1	1.20883	8.23	6.80824
Solyc03g034060	Proline-rich receptor-like protein kinase PERK5 (AHRD V3.3 *** A0A2G3CKX6_CAPCH)	2	1.29292	8.78	6.79082
Solyc01g080490	DUF679 domain-containing protein (AHRD V3.3 *** A0A1Q3B6H0_CEPFO)	1	1.14831	7.69	6.69678
Solyc03g078470	"Receptor protein kinase, putative,expressed (AHRD V3.3 *-* D8L9G5_WHEAT)"	1	1.14831	7.69	6.69678
Solyc05g008210	Plastid movement impaired protein (AHRD V3.3 *** A0A2P5FK82_TREOI)	1	1.14831	7.69	6.69678
Solyc06g083970	Unknown protein	1	1.14831	7.69	6.69678
Solyc04g079250	Patatin (AHRD V3.3 *** A0A2G2ZRS1_CAPAN)	1	0.997477	6.59	6.60667
Solyc08g081620	"LEU13054 endo-1,4-beta-glucanase precursor"	1	1.84744	12.08	6.53878
Solyc00g500108	Unknown protein	2	1.65232	10.705	6.47876
Solyc10g086440	Dof zinc finger protein DOF3.6 (AHRD V3.3 *** A0A2G3BF96_CAPCH)	1	2.62785	17.02	6.47677
Solyc08g067520	Non-specific lipid-transfer protein (AHRD V3.3 *** K4CLX8_SOLLC)	1	0.934561	6.04	6.46293
Solyc04g014230	protein MIZU-KUSSEI 1-like (AHRD V3.3 *** A0A2I4FF71_9ROSI)	1	1.02327	6.59	6.44013
Solyc08g067510	Non-specific lipid-transfer protein (AHRD V3.3 *** A0A1U8HFE5_CAPAN)	1	1.02327	6.59	6.44013
Solyc09g092763	"""DNA-directed RNA polymerase subunit beta (AHRD V3.3 *-* A0A2H4NAQ9_9ORYZ)"""	1	1.2009	7.69	6.40351
Solyc02g076910	Cysteine protease (AHRD V3.3 *** A0A2U1Q178_ARTAN)	1	1.73321	10.98	6.33506
Solyc10g076660	2-oxoglutarate (2OG) and Fe(II)-dependent oxygenase superfamily protein (AHRD V3.3 *** F4J670_ARATH)	2	1.51775	9.61	6.33176
Solyc01g009370	Cytochrome P450 (AHRD V3.3 *** A0A2U1MC34_ARTAN)	1	1.13812	7.14	6.27351
Solyc04g080910	Dehydration-responsive element-binding protein 2C (AHRD V3.3 *** A0A1U8GAV5_CAPAN)	1	1.13812	7.14	6.2735
Solyc01g079990	Eukaryotic aspartyl protease family protein (AHRD V3.3 *** A0A2U1ML86_ARTAN)	1	1.84059	11.53	6.26429
Solyc07g041320	Paired amphipathic helix Sin3-like protein (AHRD V3.3 *-* A0A178WJA6_ARATH)	1	1.84059	11.53	6.26429
Solyc06g073570	Cytochrome P450 (AHRD V3.3 *** A0A2U1Q1Z2_ARTAN)	1	2.02799	12.63	6.22785
Solyc02g089830	TCP transcription factor 7	1	2.91852	18.12	6.20862
Solyc06g076030	Dof zinc finger protein DOF2.2 (AHRD V3.3 *** A0A2G3CBK8_CAPCH)	1	2.91852	18.12	6.20862
Solyc11g018774	Peroxidase (AHRD V3.3 *** M1CN26_SOLTU)	1	3.80928	23.61	6.19802
Solyc01g080960	AT-hook motif nuclear-localized protein (AHRD V3.3 *** A0A2K3MWW8_TRIPR)	1	3.83807	23.61	6.15153
Solyc07g054850	transmembrane protein (AHRD V3.3 *** AT4G28100.1)	1	2.32173	14.27	6.14627
Solyc03g025650	"Glucan endo-1,3-beta-glucosidase (AHRD V3.3 *** A0A2G2ZZ62_CAPAN)"	1	1.43048	8.78	6.13782
Solyc08g065410	Abscisic acid receptor PYL3 (AHRD V3.3 *** A0A1U8ETR1_CAPAN)	1	1.43048	8.78	6.13782
Solyc09g091950	Ethylene-responsive transcription factor (AHRD V3.3 *** A0A2G2W1X6_CAPBA)	1	1.43048	8.78	6.13782
Solyc05g013540	LEAFLESS	1	1.72546	10.43	6.04475
Solyc08g077010	AT-hook motif nuclear-localized protein (AHRD V3.3 *** A0A1U8EX97_CAPAN)	1	1.72546	10.43	6.04475
Solyc06g050740	Peptidyl-prolyl cis-trans isomerase PASTICCINO1 (AHRD V3.3 *-* A0A2G2VE40_CAPBA)	1	0.912859	5.49	6.01407
Solyc12g011150	Unknown protein	1	0.912859	5.49	6.01407
Solyc07g061840	Unknown protein	1	1.83312	10.98	5.9898
Solyc08g005830	aspartic proteinase CDR1-like (AHRD V3.3 *** A0A1S4BAW3_TOBAC)	1	0.921317	5.49	5.95886
Solyc05g150117	Unknown protein	1	2.31548	13.72	5.92535
Solyc05g050870	Peroxidase (AHRD V3.3 *** K4C1C0_SOLLC)	1	1.12645	6.59	5.85024
Solyc06g066490	Avr9/Cf-9 rapidly elicited protein 146 (AHRD V3.3 *** Q9FQZ6_TOBAC)	1	1.0365	6.04	5.82729
Solyc11g069880	Ripening-related protein grip22 (AHRD V3.3 *** A0A1U8EJN4_CAPAN)	1	1.0365	6.04	5.82729
Solyc10g007160	transcription factor GTE4-like (AHRD V3.3 *-* XP_022985931.1)	1	2.82838	16.47	5.82313
Solyc08g150120	Unknown protein	1	1.42058	8.23	5.79341
Solyc02g088870	Endonuclease or glycosyl hydrolase (AHRD V3.3 *-* A0A2U1M909_ARTAN)	2	0.90543	5.215	5.75969
Solyc06g050290	Non-specific serine/threonine protein kinase (AHRD V3.3 *** A0A2G2ZJA2_CAPAN)	1	1.71694	9.88	5.75444
Solyc08g016798	Unknown protein	1	1.71694	9.88	5.75444
Solyc03g118190	Ethylene-responsive transcription factor (AHRD V3.3 *** A0A2G3CZ32_CAPCH)	1	2.01361	11.53	5.72604
Solyc01g090350	Non-specific lipid-transfer protein (AHRD V3.3 *** K4AYX6_SOLLC)	1	1.15224	6.59	5.71927
Solyc01g087130	R2R3MYB transcription factor 47	1	1.82492	10.43	5.71531
Solyc02g083740	Oligopeptide transporter (AHRD V3.3 *** A0A200RAW0_9MAGN)	1	1.82492	10.43	5.71531
Solyc07g062370	bile salt-activated lipase-like (AHRD V3.3 *** XP_004244374.1)	1	1.82492	10.43	5.71531
Solyc10g082061	Unknown protein	1	1.82492	10.43	5.71531
Solyc10g048060	hypothetical protein (AHRD V3.3 *-* ATMG00030.1)	1	1.82493	10.43	5.7153
Solyc00g023710	Unknown protein	1	1.53709	8.78	5.7121
Solyc02g077810	Ethylene-responsive transcription factor 4 (AHRD V3.3 *** A0A1U8FGJ1_CAPAN)	1	2.31049	13.18	5.70443
Solyc00g500106	"Pyruvate, phosphate dikinase (AHRD V3.3 *-* A0A2U1QB44_ARTAN)"	2	1.88432	10.705	5.6811
Solyc03g006170	Pollen allergen Ole e 1 family (AHRD V3.3 *** A0A2U1LWI3_ARTAN)	1	0.971566	5.49	5.65067
Solyc08g067540	Non-specific lipid-transfer protein (AHRD V3.3 *** K4CLY0_SOLLC)	1	0.971566	5.49	5.65067
Solyc08g068450	Unknown protein	1	1.17804	6.59	5.59404
Solyc03g034390	Bifunctional inhibitor/lipid-transfer protein/seed storage 2S albumin superfamily protein (AHRD V3.3 *-* Q94AQ3_ARATH)	1	0.897312	4.94	5.50533
Solyc00g014800	Zinc finger protein KNUCKLES (AHRD V3.3 *** A0A2G3ACW4_CAPAN)	2	2.79687	15.37	5.49543
Solyc00g022090	Unknown protein	1	2.59922	14.27	5.4901
Solyc00g500304	Protein Ycf2 (AHRD V3.3 *-* A0A142DP97_9LAMI)	1	1.30195	7.14	5.48409
Solyc06g066270	Cytochrome P450 (AHRD V3.3 *-* A0A200PMQ1_9MAGN)	2	2.9629	16.195	5.46594
Solyc01g106620	pathogenesis-related protein 1-like (AHRD V3.3 *** A0A2I4HRD5_9ROSI)	1	2.81649	15.37	5.45715
Solyc03g006907	Unknown protein	2	1.56175	8.51	5.44901
Solyc09g089920	Ethylene-responsive transcription factor (AHRD V3.3 *** A0A2G2W1A3_CAPBA)	1	1.41127	7.69	5.44901
Solyc08g066550	Zinc finger protein (AHRD V3.3 *** A0A200QDI2_9MAGN)	1	1.8159	9.88	5.44082
Solyc01g067420	Pectinesterase (AHRD V3.3 *-* K4FZQ6_9BRAS)	1	1.11295	6.04	5.427
Solyc02g082390	Transcription factor DIVARICATA (AHRD V3.3 *** A0A2G3C4H9_CAPCH)	1	1.11296	6.04	5.42697
Solyc03g007640	WRKY transcription factor 68	1	1.11296	6.04	5.42697
Solyc03g090990	Bifunctional inhibitor/lipid-transfer protein/seed storage 2S albumin superfamily protein (AHRD V3.3 *** A0A2U1PU47_ARTAN)	1	1.11296	6.04	5.42697
Solyc11g007880	Self-pruning interacting protein 1 (AHRD V3.3 *** Q9FR57_SOLLC)	1	1.02181	5.49	5.3728
Solyc04g071080	"extensin-like, partial (AHRD V3.3 *-* XP_019067293.2)"	1	3.18894	17.02	5.3372
Solyc06g034360	Pectinesterase (AHRD V3.3 *** A0A2G2Z8Q4_CAPAN)	1	3.18894	17.02	5.3372
Solyc00g020030	Unknown protein	1	3.81187	20.31	5.3281
Solyc02g027080	Disease resistance protein (CC-NBS-LRR class) family (AHRD V3.3 *-* AT1G58390.2)	1	0.930322	4.94	5.30999
Solyc04g040120	Fatty acid desaturase (AHRD V3.3 *** E7CCC3_9BRAS)	1	0.930322	4.94	5.30999
Solyc06g007610	Glyoxalase-like domain (AHRD V3.3 *** A0A200QDW9_9MAGN)	1	0.930322	4.94	5.30999
Solyc02g065190	Cytochrome P450 (AHRD V3.3 *** A0A1U9X5Y9_THAGA)	1	1.13845	6.04	5.30548
Solyc02g077800	Unknown protein	1	2.80993	14.82	5.27415
Solyc07g065540	Fasciclin-like arabinogalactan protein (AHRD V3.3 *** A0A2R6P548_ACTCH)	1	2.29544	12.08	5.2626
Solyc00g022080	Unknown protein	2	2.50652	13.175	5.2563
Solyc00g023580	Unknown protein	1	2.71484	14.27	5.2563
Solyc09g074080	Hexosyltransferase (AHRD V3.3 *** A0A1U8G9E1_CAPAN)	1	1.04694	5.49	5.24386
Solyc00g069880	Photosystem II CP43 reaction center protein (AHRD V3.3 *-* A0A2G2YCL7_CAPAN)	1	1.57939	8.23	5.21087
Solyc04g150160	Unknown protein	1	3.48156	18.12	5.20456
Solyc03g007410	Basic helix-loop-helix (BHLH) DNA-binding superfamily protein (AHRD V3.3 *** A0A1P8BE01_ARATH)	1	1.16393	6.04	5.18931
Solyc00g052430	Cytochrome c biogenesis FC (AHRD V3.3 *** A0A0C5B7H6_9SOLA)	1	1.69701	8.78	5.17381
Solyc10g009240	3-ketoacyl-CoA synthase (AHRD V3.3 *** A0A1U8ENL9_CAPAN)	1	1.69701	8.78	5.17381
Solyc00g036530	Unknown protein	1	1.69701	8.78	5.1738
Solyc12g062840	transmembrane protein (AHRD V3.3 --* AT3G01516.2)	1	0.955018	4.94	5.17268
Solyc01g099910	Alpha/beta-Hydrolases superfamily protein (AHRD V3.3 *** Q9M9W5_ARATH)	1	1.80592	9.33	5.16633
Solyc01g100440	ATP-dependent DNA helicase (AHRD V3.3 *-* Q9ZUI1_ARATH)	1	1.80592	9.33	5.16633
Solyc05g040040	F-box protein SNE (AHRD V3.3 *** A0A2G3BZC0_CAPCH)	1	1.80592	9.33	5.16633
Solyc06g075490	Protein NRT1/ PTR FAMILY 2.7 (AHRD V3.3 *** A0A1U8H096_CAPAN)	1	1.80592	9.33	5.16633
Solyc00g500245	Ribosomal protein S3 (AHRD V3.3 *** A0A290WKX3_SOLLC)	2	1.38618	7.14	5.15083
Solyc09g072690	Cation/calcium exchanger 1 (AHRD V3.3 *** A0A2G2ZWJ1_CAPAN)	1	1.07206	5.49	5.12097
Solyc00g500089	Unknown protein	2	1.23571	6.315	5.11041
Solyc03g006930	Protein phosphatase 2C (AHRD V3.3 *** A0A2U1PQC9_ARTAN)	1	2.58663	13.18	5.09544
Solyc00g500228	Ribosomal protein L2 (AHRD V3.3 *** A0A290WL33_SOLLC)	3	2.57314	12.9933	5.0496
Solyc09g005220	Potassium channel (AHRD V3.3 *-* S8DA85_9LAMI)	1	0.979712	4.94	5.0423
Solyc02g079240	Unknown protein	1	0.979716	4.94	5.04228
Solyc08g007715	Unknown protein	1	0.979716	4.94	5.04228
Solyc09g005210	Protein LURP-one-related 8 (AHRD V3.3 *** A0A2I0WR24_9ASPA)	1	0.979716	4.94	5.04228
Solyc00g049220	(R)-mandelonitrile lyase-like (AHRD V3.3 *-* A0A2G2VFL1_CAPBA)	1	1.75031	8.78	5.01624
Solyc00g049210	Cytochrome c biogenesis FN (AHRD V3.3 *** A0A0C5B9X0_9SOLA)	1	1.75033	8.78	5.0162
Solyc04g071070	Unknown protein	1	3.1764	15.92	5.01197
Solyc00g500307	Unknown protein	1	1.09719	5.49	5.0037
Solyc05g015750	SEPALLATA3	1	1.09719	5.49	5.0037
Solyc12g082797	Unknown protein	1	1.09719	5.49	5.0037
Solyc12g082798	Unknown protein	1	1.09719	5.49	5.0037
Solyc00g500094	Retrovirus-related Pol polyprotein from transposon TNT 1-94 (AHRD V3.3 *-* A0A2K3MQM8_TRIPR)	1	0.878599	4.39	4.99659
Solyc09g061780	DUF1644 domain-containing protein (AHRD V3.3 *-* A0A1Q3BSB1_CEPFO)	1	0.878599	4.39	4.99659
Solyc06g005120	Unknown protein	1	1.2149	6.04	4.97159
Solyc06g064820	GDSL esterase/lipase (AHRD V3.3 *** A0A2G3DGI0_CAPCH)	1	0.886738	4.39	4.95073
Solyc00g500365	Unknown protein	1	0.998197	4.94	4.94893
Solyc03g116070	Mini zinc finger protein 1 (AHRD V3.3 *** A0A1U8G8V9_CAPAN)	1	2.79534	13.72	4.90817
Solyc10g076240	Peroxidase (AHRD V3.3 *** K4D1W6_SOLLC)	2	1.85119	9.06	4.89415
Solyc00g500305	Unknown protein	1	1.79483	8.78	4.89184
Solyc03g046592	Unknown protein	1	1.79483	8.78	4.89184
Solyc05g050860	Zinc finger protein (AHRD V3.3 *** A0A200Q877_9MAGN)	1	1.79483	8.78	4.89184
Solyc07g064770	Unknown protein	1	1.79483	8.78	4.89184
Solyc09g009250	Trihelix transcription factor GTL1 (AHRD V3.3 *** A0A2G2VWZ1_CAPBA)	1	1.79483	8.78	4.89184
Solyc09g011200	Wall-associated receptor kinase-like 20 (AHRD V3.3 *** A0A2G2YR09_CAPAN)	1	1.79483	8.78	4.89184
Solyc10g079380	Heat stress transcription factor B-3 (AHRD V3.3 *-* A0A2G2VW77_CAPBA)	1	1.79483	8.78	4.89184
Solyc11g044370	Protein kinase-like (AHRD V3.3 *-* A0A1Y1I0W8_KLENI)	1	1.79483	8.78	4.89184
Solyc01g067880	Peroxidase (AHRD V3.3 *** K4AX36_SOLLC)	1	1.12231	5.49	4.8917
Solyc12g150129	Unknown protein	1	1.12231	5.49	4.8917
Solyc01g067870	Peroxidase (AHRD V3.3 *** K4AX35_SOLLC)	1	1.12231	5.49	4.89169
Solyc03g007960	beta-carotene hydroxylase-2	1	1.12231	5.49	4.89169
Solyc10g039210	Cytochrome P450 (AHRD V3.3 *** A0A2U1Q1Z2_ARTAN)	1	1.12231	5.49	4.89169
Solyc12g150130	Unknown protein	1	1.12231	5.49	4.89169
Solyc00g500107	"Peptidase S10, serine carboxypeptidase, Alpha/Beta hydrolase fold protein (AHRD V3.3 *-* A0A2U1LQP4_ARTAN)"	2	2.19208	10.705	4.8835
Solyc01g009910	Glutaredoxin (AHRD V3.3 *** A0A1R3H2Z3_COCAP)	1	1.68527	8.23	4.8835
Solyc06g062390	Acid phosphatase 1 (AHRD V3.3 *** A0A314KN17_NICAT)	1	1.68527	8.23	4.8835
Solyc06g004000	Unknown protein	2	3.38436	16.47	4.8665
Solyc06g004005	Unknown protein	2	3.38436	16.47	4.8665
Solyc03g083700	Plant invertase/pectin methylesterase inhibitor superfamily protein (AHRD V3.3 *** A0A2U1KPL8_ARTAN)	1	1.47692	7.14	4.8344
Solyc03g083710	Plant invertase/pectin methylesterase inhibitor superfamily protein (AHRD V3.3 *** A0A2U1LKC0_ARTAN)	1	1.47692	7.14	4.83438
Solyc02g036220	Stigma-specific Stig1 family protein (AHRD V3.3 *** A0A2U1PTF1_ARTAN)	1	0.910919	4.39	4.81931
Solyc08g066590	Late embryogenesis abundant protein-related / LEA protein-like protein (AHRD V3.3 *-* A0A178VGJ3_ARATH)	1	0.910919	4.39	4.81931
Solyc01g066070	Pectin lyase-like superfamily protein (AHRD V3.3 *** F4JQS2_ARATH)	1	0.910921	4.39	4.8193
Solyc03g006720	Receptor-like kinase (AHRD V3.3 *** P93068_BRAOL)	1	1.0291	4.94	4.8003
Solyc03g006718	Unknown protein	1	1.02911	4.94	4.80027
Solyc09g066350	Ethylene-responsive transcription factor (AHRD V3.3 *** A0A2G2X630_CAPBA)	1	1.02911	4.94	4.80027
Solyc10g082000	Double Clp-N motif-containing P-loop nucleoside triphosphate hydrolases superfamily protein (AHRD V3.3 *-* A0A2U1KPR9_ARTAN)	1	2.86895	13.72	4.78223
Solyc09g008080	Ubiquitin domain-containing protein (AHRD V3.3 --* A0A1Q3C6U9_CEPFO)	1	3.79151	18.12	4.7791
Solyc09g008083	Glycosyltransferase (AHRD V3.3 *-* A0A1Q3B407_CEPFO)	1	3.79151	18.12	4.7791
Solyc02g014872	Unknown protein	1	1.26587	6.04	4.77141
Solyc06g074585	Transmembrane protein (AHRD V3.3 *-* A0A1P8B2M8_ARATH)	1	1.3844	6.59	4.7602
Solyc00g500054	Photosystem II CP43 reaction center protein (AHRD V3.3 *** A0A078EKT7_BRANA)	1	5.54148	26.35	4.75505
Solyc00g021640	Ribosomal protein S4 (AHRD V3.3 *** A0A0C5B738_9SOLA)	1	2.7893	13.18	4.7252
Solyc00g021650	Unknown protein	1	2.78932	13.18	4.72517
Solyc09g097800	Unknown protein	1	2.78932	13.18	4.72517
Solyc00g500186	Cytochrome c oxidase subunit 1 (AHRD V3.3 *** A0A2G2YXI2_CAPAN)	1	1.97568	9.33	4.72242
Solyc00g500241	Cytochrome c biogenesis FC (AHRD V3.3 *-* A0A0C5B7H6_9SOLA)	2	1.27935	6.04	4.72113
Solyc09g008087	Unknown protein	2	2.80426	13.175	4.69822
Solyc00g500400	Unknown protein	1	2.68866	12.63	4.69751
Solyc08g008600	bHLH transcription factor 055	1	0.935101	4.39	4.69468
Solyc02g076860	Pollen allergen Ole e 1 family (AHRD V3.3 *** A0A2U1LWI3_ARTAN)	1	1.0538	4.94	4.68778
Solyc03g005520	Ethylene-responsive transcription factor 1B (AHRD V3.3 *** A0A2G2WWE4_CAPBA)	1	1.0538	4.94	4.68778
Solyc12g009690	receptor-like protein 12 (AHRD V3.3 *-* A0A1S4DP57_TOBAC)	1	1.0538	4.94	4.68778
Solyc11g051171	Unknown protein	1	1.17256	5.49	4.68206
Solyc00g020010	Unknown protein	2	3.8114	17.84	4.6807
Solyc00g020020	Unknown protein	2	3.8114	17.84	4.6807
Solyc01g107390	Auxin-responsive GH3 product (AHRD V3.3 *** Q05680_SOYBN)	1	3.78514	17.57	4.64184
Solyc03g095780	abscisic acid receptor PYL4-like (AHRD V3.3 *** A0A2I4EQL0_9ROSI)	1	3.78514	17.57	4.64184
Solyc01g097420	Calcium-transporting ATPase (AHRD V3.3 *-* A0A2G2W783_CAPBA)	1	1.78239	8.23	4.6174
Solyc00g500384	Unknown protein	1	1.78241	8.23	4.61735
Solyc01g097400	Calcium-transporting ATPase (AHRD V3.3 *-* A0A2G2W783_CAPBA)	1	1.78241	8.23	4.61735
Solyc01g098940	Pectinesterase (AHRD V3.3 *** A0A2G2Y083_CAPAN)	1	1.78241	8.23	4.61735
Solyc01g109690	Protein RADIALIS-like 6 (AHRD V3.3 *** A0A2G2XX78_CAPAN)	1	1.78241	8.23	4.61735
Solyc03g098760	Serine protease inhibitor 1 (AHRD V3.3 *** A0A2G2XWX1_CAPAN)	1	1.78241	8.23	4.61735
Solyc09g011120	Zinc finger protein (AHRD V3.3 *-* A0A200R533_9MAGN)	1	1.78241	8.23	4.61735
Solyc09g061960	Late embryogenesis abundant protein (AHRD V3.3 --* A0A200PQ87_9MAGN)	1	1.78241	8.23	4.61735
Solyc06g054630	Ethylene-responsive transcription factor (AHRD V3.3 *** A0A2G2WJA8_CAPBA)	1	2.86277	13.18	4.60394
Solyc00g500233	Unknown protein	1	2.26747	10.43	4.59985
Solyc00g500341	Unknown protein	3	2.38703	10.98	4.59985
Solyc02g070200	FAD-binding Berberine family protein (AHRD V3.3 *** A0A2U1LDC6_ARTAN)	1	2.26747	10.43	4.59985
Solyc09g082100	Late embryogenesis abundant protein D-34 (AHRD V3.3 *** A0A2G3CT36_CAPCH)	1	1.67422	7.69	4.59319
Solyc03g020050	VIROID-INDUCIBLE PROTEINASE INHIBITOR II	1	1.19769	5.49	4.58384
Solyc00g500355	Unknown protein	1	1.0785	4.94	4.58043
Solyc01g057600	Unknown protein	1	1.0785	4.94	4.58043
Solyc01g095820	RING/U-box superfamily protein (AHRD V3.3 *-* A0A2U1KEI5_ARTAN)	1	1.0785	4.94	4.58043
Solyc09g083100	Non-specific serine/threonine protein kinase (AHRD V3.3 *** A0A2G2W162_CAPBA)	1	1.0785	4.94	4.58043
Solyc10g087010	Cytochrome (AHRD V3.3 *** A0A1U8F0H8_CAPAN)	1	1.0785	4.94	4.58043
Solyc11g051160	Patellin-1 (AHRD V3.3 *** A0A2G2YV42_CAPAN)	1	1.0785	4.94	4.58043
Solyc11g066580	"Flavonoid 3`,5`-hydroxylase (AHRD V3.3 *** D3W9H7_SOLLC)"	1	1.0785	4.94	4.58043
Solyc04g073953	Retrovirus-related Pol polyprotein from transposon TNT 1-94 (AHRD V3.3 *-* A0A2K3MN99_TRIPR)	1	0.959282	4.39	4.57634
Solyc07g044820	Hexosyltransferase (AHRD V3.3 *** A0A2G3AUB0_CAPCH)	1	0.959282	4.39	4.57634
Solyc10g007230	TPR repeat-containing thioredoxin TTL1 (AHRD V3.3 *** A0A2G2Z4X4_CAPAN)	1	0.959282	4.39	4.57634
Solyc02g077820	Ethylene-responsive transcription factor 4 (AHRD V3.3 *** A0A1U8FGJ1_CAPAN)	1	2.53615	11.53	4.54626
Solyc10g085090	Laccase (AHRD V3.3 *** K4D3U3_SOLLC)	1	2.7806	12.63	4.54218
Solyc10g083390	S-adenosyl-L-methionine-dependent methyltransferases superfamily protein (AHRD V3.3 *** A0A2U1MVU3_ARTAN)	1	3.1542	14.27	4.52413
Solyc00g500340	orf211 gene product (mitochondrion) (AHRD V3.3 --* NP_064093.1)	2	2.26199	10.155	4.4894
Solyc01g059850	Vacuolar-processing enzyme (AHRD V3.3 *-* A0A1U8GC96_CAPAN)	1	0.855644	3.84	4.48785
Solyc07g062990	late embryogenesis abundant protein 1-like (AHRD V3.3 --* A0A2I4H8I2_9ROSI)	1	0.855644	3.84	4.48785
Solyc00g500316	NADH dehydrogenase subunit 2 (AHRD V3.3 *-* A0A060DER8_9GENT)	1	2.94237	13.18	4.47938
Solyc10g083067	Unknown protein	1	1.96354	8.78	4.47152
Solyc00g500262	Transmembrane protein (AHRD V3.3 *-* Q3EC50_ARATH)	1	1.84408	8.23	4.46293
Solyc05g053137	Unknown protein	1	0.86357	3.84	4.44666
Solyc00g022100	Ribosomal protein L10 (AHRD V3.3 *** E0D3E6_SOLLC)	2	2.78279	12.35	4.438
Solyc00g500351	Ribosomal protein S13 (AHRD V3.3 *-* A0A0C5B313_9SOLA)	1	2.10977	9.33	4.42228
Solyc08g067550	Non-specific lipid-transfer protein (AHRD V3.3 *** K4CLY1_SOLLC)	1	1.36782	6.04	4.4158
Solyc00g020040	Cytochrome c biogenesis B (AHRD V3.3 *** A0A0C5B708_9SOLA)	2	4.16912	18.39	4.411
Solyc03g111290	Cytochrome P450 (AHRD V3.3 *** A0A200QGE7_9MAGN)	2	3.92487	17.295	4.40651
Solyc00g153980	Unknown protein	1	1.24793	5.49	4.39927
Solyc01g009930	receptor-like protein 12 (AHRD V3.3 *** A0A1U8F9L9_CAPAN)	1	1.1279	4.94	4.37984
Solyc00g094530	NADH-ubiquinone oxidoreductase chain 1 (AHRD V3.3 *** A0A2G2XVU5_CAPAN)	2	3.51797	15.37	4.369
Solyc00g094540	Unknown protein	2	3.51801	15.37	4.36895
Solyc00g500339	Unknown protein	2	2.01449	8.785	4.3609
Solyc00g013180	NADH-ubiquinone oxidoreductase chain 4 (AHRD V3.3 *-* A0A290WL40_SOLLC)	1	1.77071	7.69	4.3429
Solyc00g013170	orf101 (mitochondrion) (AHRD V3.3 *-* YP_009430405.1)	1	1.77072	7.69	4.34286
Solyc02g077340	GDSL esterase/lipase (AHRD V3.3 *** A0A2G3BD38_CAPCH)	1	1.77072	7.69	4.34286
Solyc05g004003	Unknown protein	1	1.77072	7.69	4.34286
Solyc06g036110	Calcium-dependent lipid-binding (CaLB domain) family protein (AHRD V3.3 *** A0A2U1LCI8_ARTAN)	1	1.77072	7.69	4.34286
Solyc07g053570	Zinc finger protein MAGPIE (AHRD V3.3 *** A0A2G2Z473_CAPAN)	1	1.77072	7.69	4.34286
Solyc12g005740	Unknown protein	1	1.77072	7.69	4.34286
Solyc05g055660	Flowering locus T (AHRD V3.3 *** J9WPJ0_TOBAC)	1	0.887119	3.84	4.32862
Solyc06g036430	Reticulon-like protein (AHRD V3.3 *** A0A2G3CWR7_CAPCH)	1	0.887119	3.84	4.32862
Solyc00g500171	NADH-ubiquinone oxidoreductase chain 4 (AHRD V3.3 *** A0A2G3CZD8_CAPCH)	1	1.7794	7.69	4.32168
Solyc03g061653	Unknown protein	2	5.90853	25.525	4.32002
Solyc00g500014	Unknown protein	2	2.98996	12.9	4.31444
Solyc00g500319	"""DNA-directed RNA polymerase subunit beta (AHRD V3.3 *** A0A1U8QCC7_CAPAN)"""	1	3.44029	14.82	4.30778
Solyc00g025300	transmembrane protein (AHRD V3.3 --* AT2G07674.2)	2	2.486	10.705	4.30611
Solyc00g500244	Cytochrome c oxidase subunit 2 (AHRD V3.3 *** A0A2G2X686_CAPBA)	1	1.65935	7.14	4.3029
Solyc00g500168	Transport membrane protein (AHRD V3.3 *** A0A0C5ARU2_HYONI)	1	1.65935	7.14	4.30288
Solyc07g041720	Germin-like protein (AHRD V3.3 *** S8E4K0_9LAMI)	1	1.65935	7.14	4.30288
Solyc00g500234	Unknown protein	1	6.76835	29.1	4.29942
Solyc00g500282	Unknown protein	6	6.99823	30.0117	4.28846
Solyc00g094550	hypothetical protein (AHRD V3.3 *-* AT2G07628.1)	2	3.60259	15.37	4.26637
Solyc01g057910	R2R3MYB transcription factor 2	1	1.03183	4.39	4.25459
Solyc03g098070	C2H2-like zinc finger protein (AHRD V3.3 *** A0A2U1L7F0_ARTAN)	1	2.84413	12.08	4.24734
Solyc00g500344	"ATP synthase subunit beta, chloroplastic (AHRD V3.3 *-* A0A2U1KL25_ARTAN)"	1	2.84416	12.08	4.2473
Solyc02g077830	Unknown protein	1	3.7635	15.92	4.2301
Solyc00g500023	ATP-dependent Clp protease proteolytic subunit (AHRD V3.3 *** CLPP_SOLTU)	2	8.25554	34.87	4.22383
Solyc00g180440	"50S ribosomal protein L20, chloroplastic (AHRD V3.3 *** A0A1Z2RRT5_9ERIC)"	1	8.18931	34.59	4.2238
Solyc05g051875	Ethylene insensitive 3-like protein (AHRD V3.3 *** A0A2K3N8Y3_TRIPR)	1	0.910665	3.84	4.2167
Solyc01g066950	Flowering-promoting factor 1 (AHRD V3.3 *** A0A1U8FE64_CAPAN)	1	0.910669	3.84	4.21668
Solyc02g061850	Phospholipase D (AHRD V3.3 *** K4B675_SOLLC)	1	0.910669	3.84	4.21668
Solyc03g005590	Regulator of chromosome condensation (RCC1) family protein (AHRD V3.3 *** A0A1P8B4Z7_ARATH)	1	0.910669	3.84	4.21668
Solyc05g051870	"Pollen Ole e 1 allergen/extensin (AHRD V3.3 *** A0A200QVY0_9MAGN),Pfam:PF01190"	1	0.910669	3.84	4.21668
Solyc10g018500	Beta-expansin-like protein (AHRD V3.3 *** Q9AXE4_TOBAC)	1	0.910669	3.84	4.21668
Solyc08g150109	Unknown protein	2	4.04813	17.015	4.20317
Solyc06g076420	extensin-like (AHRD V3.3 *-* XP_004242070.1)	1	3.13891	13.18	4.19891
Solyc09g009173	Unknown protein	1	1.17729	4.94	4.19609
Solyc03g083730	"Plant invertase/pectin methylesterase inhibitor superfamily protein, putative (AHRD V3.3 *** A0A061G4U8_THECC)"	1	2.76089	11.53	4.17619
Solyc00g244280	senescence-associated carboxylesterase 101-like isoform X3 (AHRD V3.3 *-* XP_024928153.1)	2	2.83257	11.805	4.1676
Solyc04g058040	Laccase (AHRD V3.3 *-* A0A314LEZ3_NICAT)	1	1.05601	4.39	4.15716
Solyc07g047680	F-box protein SNE (AHRD V3.3 *** A0A2G3BZC0_CAPCH)	1	1.05601	4.39	4.15716
Solyc07g055990	Xyloglucan endotransglucosylase/hydrolase (AHRD V3.3 *** A0A2G3C1I6_CAPCH)	1	1.05601	4.39	4.15716
Solyc12g049190	Hcr2-0B (AHRD V3.3 *** Q9ZTJ9_SOLLC)	1	1.05601	4.39	4.15716
Solyc09g089620	AT-hook motif nuclear-localized protein (AHRD V3.3 *** A0A2G3BF72_CAPCH)	1	4.7584	19.76	4.15266
Solyc00g014790	Unknown protein	2	3.32249	13.725	4.13094
Solyc02g021060	Uracil-DNA glycosylase (AHRD V3.3 *** A0A2G2XBC7_CAPBA)	1	0.934218	3.84	4.11039
Solyc04g015790	Protein N-terminal glutamine amidohydrolase (AHRD V3.3 *-* A0A2G2XAD6_CAPBA)	1	0.934218	3.84	4.11039
Solyc07g007735	"Defensin protein (AHRD V3.3 *** B1N679_SOLLC),Pfam:PF00304"	1	0.934218	3.84	4.11039
Solyc12g013630	ABC transporter G family member 21 (AHRD V3.3 *** A0A2G3BLU7_CAPCH)	1	0.934218	3.84	4.11039
Solyc10g083063	Unknown protein	2	4.08	16.745	4.10417
Solyc01g108090	"Spire, putative (DUF1685) (AHRD V3.3 *-* Q9ZQF4_ARATH)"	1	5.7571	23.61	4.10102
Solyc02g084680	"Protein SHI RELATED SEQUENCE 5 (AHRD V3.3 *** A0A2G3AAR0_CAPAN),Pfam:PF05142"	1	3.75532	15.37	4.09286
Solyc10g079460	BTB/POZ ankyrin repeat protein (AHRD V3.3 *** G3LSH3_LOTJA)	1	3.75532	15.37	4.09286
Solyc00g500252	NADH-ubiquinone oxidoreductase chain 4 (AHRD V3.3 *** A0A2G3CZD8_CAPCH)	2	1.95075	7.96	4.08048
Solyc00g021630	NADH-ubiquinone oxidoreductase chain 6 (AHRD V3.3 *** A0A0C5B7I5_9SOLA)	2	3.37048	13.725	4.07212
Solyc01g150142	Retrovirus-related Pol polyprotein from transposon TNT 1-94 (AHRD V3.3 *-* A0A2U1PV21_ARTAN)	1	1.34843	5.49	4.07139
Solyc11g071470	Transferase (AHRD V3.3 *** A0A200R9Q7_9MAGN)	1	1.34843	5.49	4.07139
Solyc03g026070	Homeobox-leucine zipper protein ROC5 (AHRD V3.3 *** A0A2G2X6G6_CAPBA)	1	1.755	7.14	4.06837
Solyc04g006980	TCP transcription factor 22	1	1.755	7.14	4.06837
Solyc04g080130	Zinc finger protein (AHRD V3.3 *-* A0A200QCG2_9MAGN)	1	1.755	7.14	4.06837
Solyc06g075500	Protein NRT1/ PTR FAMILY 2.7 (AHRD V3.3 *** A0A1U8H096_CAPAN)	1	1.755	7.14	4.06837
Solyc08g005820	aspartic proteinase CDR1-like (AHRD V3.3 *** A0A1U8G735_CAPAN)	1	1.755	7.14	4.06837
Solyc10g038170	Phospholipase A1 (AHRD V3.3 *** A4ZX88_BRACM)	1	1.755	7.14	4.06837
Solyc10g074680	Protein SCARECROW (AHRD V3.3 *** A0A2G3BEK7_CAPCH)	1	1.755	7.14	4.06837
Solyc11g010520	glycine-rich cell wall structural protein-like (AHRD V3.3 *** XP_004250142.1)	1	1.755	7.14	4.06837
Solyc06g069150	hypothetical protein (AHRD V3.3 *** AT1G13360.1)	1	1.08019	4.39	4.0641
Solyc06g069155	Unknown protein	1	1.08019	4.39	4.0641
Solyc00g500019	Photosystem I assembly protein Ycf4 (AHRD V3.3 *** K4EQH2_DATST)	1	3.1291	12.63	4.0363
Solyc00g020000	Unknown protein	1	3.8108	15.37	4.03327
Solyc06g034370	Plant invertase/pectin methylesterase inhibitor superfamily protein (AHRD V3.3 *** A0A061G797_THECC)	1	1.22668	4.94	4.02713
Solyc00g025290	hypothetical protein (AHRD V3.3 *** ATMG00660.1)	1	2.72939	10.98	4.02288
Solyc00g052530	Unknown protein	1	1.64233	6.59	4.0126
Solyc00g500224	Cytochrome c biogenesis FC (AHRD V3.3 *-* A0A0C5B7H6_9SOLA)	1	1.64234	6.59	4.01256
Solyc00g500292	"ATP synthase subunit alpha, chloroplastic (AHRD V3.3 *** I6N942_DATST)"	1	3.42243	13.72	4.00885
Solyc00g500020	Cytochrome f (AHRD V3.3 *** A0A2G3ALJ3_CAPAN)	3	5.34547	21.41	4.00526
Solyc00g500251	NADH-ubiquinone oxidoreductase chain 4 (AHRD V3.3 *-* A0A290WL40_SOLLC)	2	3.29936	13.175	3.9932
Solyc02g081120	class 1 knotted-like homeodomain protein	1	2.74967	10.98	3.9932
Solyc05g051440	Protein MIZU-KUSSEI 1 (AHRD V3.3 *** A0A1J3G0C0_NOCCA)	1	2.74967	10.98	3.9932
Solyc06g073830	Calcium-binding protein CML38 (AHRD V3.3 *** A0A2G3BAP9_CAPCH)	1	2.74967	10.98	3.9932
Solyc00g014810	Unknown protein	2	3.58187	14.275	3.98534
Solyc01g068630	"Haloacid dehalogenase-like hydrolase (HAD) superfamily protein (AHRD V3.3 *** A0A2U1PYM0_ARTAN),Pfam:PF13419"	1	0.826816	3.29	3.97912
Solyc02g055390	UTP:RNA uridylyltransferase 1-like (AHRD V3.3 *-* A0A2I4H6C8_9ROSI)	1	0.826816	3.29	3.97912
Solyc05g012880	Unknown protein	1	0.826816	3.29	3.97912
Solyc06g063120	O-fucosyltransferase family protein (AHRD V3.3 *** F4HTC2_ARATH)	1	0.826816	3.29	3.97912
Solyc11g071270	target of Myb protein 1-like (AHRD V3.3 *** A0A2I4DXB2_9ROSI)	1	0.826816	3.29	3.97912
Solyc01g073700	Unknown protein	1	5.79827	23.06	3.97705
Solyc08g069170	"Receptor protein kinase, putative (AHRD V3.3 *** B9RHT1_RICCO)"	1	1.10437	4.39	3.97511
Solyc06g050430	LOB domain-containing protein 15 (AHRD V3.3 *** A0A2G3C6C8_CAPCH)	1	1.93717	7.69	3.96971
Solyc00g094520	orf100 (mitochondrion) (AHRD V3.3 *** YP_005090391.1)	1	4.01473	15.92	3.9654
Solyc05g012500	WRKY transcription factor 57	1	3.74658	14.82	3.95561
Solyc06g060500	AT-hook motif nuclear-localized protein (AHRD V3.3 *** A0A1U8H145_CAPAN)	1	3.74659	14.82	3.9556
Solyc01g060220	Unknown protein	1	0.834475	3.29	3.9426
Solyc04g058100	Metallothionein-like protein (AHRD V3.3 *** A8DUB1_SOLLC)	1	0.834477	3.29	3.94259
Solyc09g018235	Reverse transcriptase (AHRD V3.3 *-* Q8W452_BRANA)	1	0.834477	3.29	3.94259
Solyc10g055350	Unknown protein	1	0.834477	3.29	3.94259
Solyc12g042430	Inositol polyphosphate multikinase (AHRD V3.3 *** A0A2G2VGT7_CAPBA)	1	0.834477	3.29	3.94259
Solyc12g045037	Omega-6 fatty acid desaturase (AHRD V3.3 *** Q461Q1_HEVBR)	1	0.834477	3.29	3.94259
Solyc12g057090	purine permease 3-like (AHRD V3.3 *** A0A1U7V949_NICSY)	1	0.834477	3.29	3.94259
Solyc02g070160	FAD-binding Berberine family protein (AHRD V3.3 *** A0A2U1LDC6_ARTAN)	1	2.23007	8.78	3.9371
Solyc02g070170	FAD-binding Berberine family protein (AHRD V3.3 *** A0A2U1LDC6_ARTAN)	1	2.23007	8.78	3.93709
Solyc11g045460	Alpha/beta-Hydrolases superfamily protein (AHRD V3.3 *** A0A1P8BCJ0_ARATH)	1	2.23007	8.78	3.93709
Solyc12g100260	Fatty acid desaturase (AHRD V3.3 *-* A0A200QRI1_9MAGN)	1	2.23007	8.78	3.93709
Solyc00g500236	MP domain-containing protein (AHRD V3.3 *-* A0A1Q3BUD1_CEPFO)	4	5.4176	21.275	3.92701
Solyc00g025400	Unknown protein	1	2.52592	9.88	3.91144
Solyc00g500011	Unknown protein	1	2.52592	9.88	3.91144
Solyc02g070090	FAD-binding Berberine family protein (AHRD V3.3 *** A0A2U1KT07_ARTAN)	1	2.52592	9.88	3.91144
Solyc00g500255	RNA-dependent RNA polymerase (AHRD V3.3 *-* A0A2Z6JIR4_9VIRU)	1	2.67959	10.43	3.89238
Solyc00g021660	Neutral/alkaline invertase (AHRD V3.3 *-* V5N411_MANES)	1	2.82209	10.98	3.89074
Solyc00g500188	NADH-ubiquinone oxidoreductase chain 4 (AHRD V3.3 *** A0A2G3CZD8_CAPCH)	2	2.12425	8.235	3.87667
Solyc00g500103	NADH-ubiquinone oxidoreductase chain 5 (AHRD V3.3 *-* A0A0C5ARN6_HYONI)	3	3.00207	11.5267	3.83957
Solyc01g073860	Cysteine/Histidine-rich C1 domain family protein (AHRD V3.3 *** Q9SL28_ARATH)	1	0.857233	3.29	3.83793
Solyc01g100600	LATE TERMINATION	1	0.857233	3.29	3.83793
Solyc03g079880	Bifunctional inhibitor/plant lipid transfer protein/seed storage helical domain-containing protein (AHRD V3.3 *** A0A103YIU0_CYNCS)	1	0.857233	3.29	3.83793
Solyc10g083250	Casparian strip membrane protein 1 (AHRD V3.3 *** CASP1_TOBAC)	1	0.857233	3.29	3.83793
Solyc10g083240	RNA-binding protein (AHRD V3.3 *-* Q941H9_TOBAC)	1	0.85724	3.29	3.8379
Solyc03g083998	Bifunctional inhibitor/lipid-transfer protein/seed storage 2S albumin superfamily protein (AHRD V3.3 *** A0A2U1PU47_ARTAN)	1	2.73738	10.43	3.81021
Solyc00g500189	NADH-ubiquinone oxidoreductase chain 4 (AHRD V3.3 *** A0A2G2X0J9_CAPBA)	1	1.88122	7.14	3.7954
Solyc03g150143	Peptidyl-prolyl cis-trans isomerase PASTICCINO1 (AHRD V3.3 *-* A0A2G2VE40_CAPBA)	1	1.737	6.59	3.7939
Solyc02g065260	Methylesterase 1 (AHRD V3.3 *** A0A2G3D300_CAPCH)	1	1.73701	6.59	3.79388
Solyc03g043910	BSD domain-containing protein (AHRD V3.3 *** A0A1Q3AQ21_CEPFO)	1	1.73701	6.59	3.79388
Solyc03g150144	"Transposase, MuDR (AHRD V3.3 *-* A0A2U1P8Z2_ARTAN)"	1	1.73701	6.59	3.79388
Solyc09g005135	Unknown protein	1	1.73701	6.59	3.79388
Solyc11g073315	Unknown protein	1	1.73701	6.59	3.79388
Solyc00g023600	Unknown protein	1	2.75527	10.43	3.78547
Solyc00g500187	NADH-ubiquinone oxidoreductase chain 4 (AHRD V3.3 *-* A0A290WL40_SOLLC)	1	3.78892	14.27	3.76624
Solyc00g023590	Cytochrome f (AHRD V3.3 *-* A0A2G3AYY8_CAPCH)	3	3.59719	13.54	3.76405
Solyc00g500206	Photosystem II CP43 reaction center protein (AHRD V3.3 *** A0A078EKT7_BRANA)	1	7.73527	29.1	3.76199
Solyc09g098602	Unknown protein	1	6.73254	25.25	3.75044
Solyc09g098601	Unknown protein	1	6.73262	25.25	3.7504
Solyc09g098603	Unknown protein	1	6.73262	25.25	3.7504
Solyc01g098110	"Acyltransferase-like protein, chloroplastic (AHRD V3.3 *** A0A2G3BTU6_CAPCH)"	1	0.879985	3.29	3.7387
Solyc01g098120	Unknown protein	1	0.879985	3.29	3.7387
Solyc01g098130	Unknown protein	1	0.879985	3.29	3.7387
Solyc01g066020	Disease resistance protein (TIR-NBS-LRR class) (AHRD V3.3 *** A0A2U1PW75_ARTAN)	1	0.87999	3.29	3.73868
Solyc02g092680	Subtilisin-like protease (AHRD V3.3 *** A9XG40_TOBAC)	1	0.87999	3.29	3.73868
Solyc05g006290	"F-box domain, Leucine-rich repeat domain, L domain-like protein (AHRD V3.3 *** A0A2U1LZM8_ARTAN)"	1	0.87999	3.29	3.73868
Solyc08g067530	Non-specific lipid-transfer protein (AHRD V3.3 *** K4CLX9_SOLLC)	1	0.87999	3.29	3.73868
Solyc10g012030	chorismate synthase (AHRD V3.3 *** AT4G01290.2)	1	0.87999	3.29	3.73868
Solyc12g088040	Wall-associated receptor kinase-like 20 (AHRD V3.3 *** A0A2G2Y9C2_CAPAN)	1	0.87999	3.29	3.73868
Solyc01g010210	Unknown protein	1	1.02842	3.84	3.7339
Solyc02g064960	APETALA2b	1	1.02842	3.84	3.73389
Solyc11g069890	BEL1-like homeodomain protein 8 (AHRD V3.3 *** A0A2G2YHP0_CAPAN)	1	1.02842	3.84	3.73389
Solyc05g015495	Glucuronoxylan 4-O-methyltransferase 1 (AHRD V3.3 *** A0A2G2VDV8_CAPBA)	1	1.32547	4.94	3.72699
Solyc00g500182	Transmembrane protein (AHRD V3.3 *-* A0A1P8B2M8_ARATH)	1	1.91997	7.14	3.7188
Solyc00g500257	Transmembrane protein (AHRD V3.3 *-* A0A1P8B2M8_ARATH)	1	1.91997	7.14	3.7188
Solyc00g500264	Unknown protein	1	2.21464	8.23	3.71618
Solyc00g500266	Unknown protein	1	2.21464	8.23	3.71618
Solyc07g008440	"Purine permease (AHRD V3.3 *** A0A2R6QYE6_ACTCH),Pfam:PF16913"	1	2.21464	8.23	3.71618
Solyc00g500007	Unknown protein	1	3.40439	12.63	3.70992
Solyc00g500342	Unknown protein	2	3.10788	11.53	3.70992
Solyc02g064930	MAP kinase kinase kinase 13	1	3.40439	12.63	3.70992
Solyc00g500343	hypothetical protein (AHRD V3.3 *** ATMG00660.1)	1	3.4044	12.63	3.7099
Solyc02g076980	Cysteine protease-like protein (AHRD V3.3 *** Q9SG15_ARATH)	1	3.69917	13.72	3.70894
Solyc05g004007	Unknown protein	1	10.9528	40.62	3.70862
Solyc02g078650	"Polyphenol oxidase, chloroplastic (AHRD V3.3 *** A0A2G3D678_CAPCH)"	1	3.99666	14.82	3.7081
Solyc08g150111	Unknown protein	2	3.7775	14	3.70615
Solyc00g500068	Cytochrome b559 subunit alpha (AHRD V3.3 *** S8D1L1_9LAMI)	1	7.73007	28.55	3.69337
Solyc00g500254	"50S ribosomal protein L20, chloroplastic (AHRD V3.3 *-* A0A2P1M7F3_9LAMI)"	2	3.97252	14.545	3.6614
Solyc03g111300	Cytochrome P450 (AHRD V3.3 *** A0A200QGE7_9MAGN)	2	5.26222	19.215	3.6515
Solyc00g500367	Unknown protein	2	9.33788	34.035	3.64483
Solyc09g061340	Pentatricopeptide repeat (AHRD V3.3 *** A0A200R8S6_9MAGN)	1	0.902745	3.29	3.64444
Solyc08g016796	Unknown protein	1	3.47271	12.63	3.63693
Solyc06g069240	branched1b	1	4.72295	17.02	3.60368
Solyc00g500081	Protein Ycf2 (AHRD V3.3 *** A0A1Z1GA65_LITCN)	1	4.88094	17.57	3.59972
Solyc00g500082	"30S ribosomal protein S11, chloroplastic (AHRD V3.3 *** G9FCH9_9LAMI)"	1	4.88096	17.57	3.5997
Solyc00g500135	"""DNA-directed RNA polymerase subunit beta (AHRD V3.3 *-* A0A1U8QCC7_CAPAN)"""	2	4.21466	15.095	3.58155
Solyc00g500065	"Acetyl-coenzyme A carboxylase carboxyl transferase subunit beta, chloroplastic (AHRD V3.3 *** ACCD_SOLLC)"	2	16.0231	57.365	3.58014
Solyc01g006580	2-oxoglutarate (2OG) and Fe(II)-dependent oxygenase superfamily protein (AHRD V3.3 *** A0A2U1LXD5_ARTAN)	1	3.71909	13.18	3.54388
Solyc08g074620	Polyphenol oxidase (AHRD V3.3 *** J7ES67_NICBE)	1	3.71909	13.18	3.54388
Solyc06g074990	putative high affinity nitrate transporter 2	1	2.17495	7.69	3.53572
Solyc04g004000	Unknown protein	1	2.79558	9.88	3.53415
Solyc06g033895	DNA-directed RNA polymerase ii subunit rpb7-like protein (AHRD V3.3 *** A0A2K3MTA8_TRIPR)	1	1.71621	6.04	3.51939
Solyc00g500268	Unknown protein	2	13.1185	46.115	3.51527
Solyc05g023730	"50S ribosomal protein L2, chloroplastic (AHRD V3.3 *-* I6N9C2_DATST)"	1	1.09906	3.84	3.4939
Solyc00g500238	orf211 gene product (mitochondrion) (AHRD V3.3 --* NP_064093.1)	2	5.26349	18.39	3.49388
Solyc05g023725	"Ribosomal protein L2, plastid (AHRD V3.3 *-* A0A2U1PJW3_ARTAN)"	1	1.09907	3.84	3.49387
Solyc02g014670	BTB/POZ domain protein (AHRD V3.3 *** A0A1I9LLD2_ARATH)	1	0.789539	2.74	3.47038
Solyc07g052820	STOREKEEPER protein (AHRD V3.3 *-* STK_SOLTU)	1	0.789539	2.74	3.47038
Solyc09g075720	Protein kinase superfamily protein (AHRD V3.3 *** Q0WSF6_ARATH)	1	0.789539	2.74	3.47038
Solyc10g047700	Lectin-receptor kinase (AHRD V3.3 *-* A0A2U1KV35_ARTAN)	1	0.789539	2.74	3.47038
Solyc03g150130	Unknown protein	3	9.2401	32.0233	3.46569
Solyc03g026416	Unknown protein	2	7.76514	26.9	3.4642
Solyc03g026418	Unknown protein	2	7.76519	26.9	3.46418
Solyc00g014860	Unknown protein	3	4.17372	14.4567	3.46374
Solyc02g082170	"Purine permease (AHRD V3.3 *** A0A2P5EE53_TREOI),Pfam:PF16913"	1	5.71007	19.76	3.46055
Solyc04g055050	VQ motif-containing protein (AHRD V3.3 *-* Q9C8B9_ARATH)	1	3.97591	13.72	3.45078
Solyc00g500121	Unknown protein	2	36.0508	124.345	3.44916
Solyc03g150100	Unknown protein	2	2.47081	8.51	3.44422
Solyc08g080530	C2 calcium-dependent membrane targeting (AHRD V3.3 *** A0A2U1N7N9_ARTAN)	1	2.70889	9.33	3.44422
Solyc10g084900	Glycerol-3-phosphate acyltransferase (AHRD V3.3 *** A0A0M4FCN7_9SOLA)	1	2.70889	9.33	3.44422
Solyc00g500025	Unknown protein	1	10.2119	35.13	3.4401
Solyc00g500026	Photosystem II reaction center protein H (AHRD V3.3 *** I6N985_DATST)	1	10.2119	35.13	3.4401
Solyc00g500024	Photosystem II CP47 reaction center protein (AHRD V3.3 *** A0A1U8QCF6_CAPAN)	1	10.2119	35.13	3.44009
Solyc01g028900	"2-oxoisovalerate dehydrogenase subunit beta, mitochondrial (AHRD V3.3 *** A0A2G3DFR9_CAPCH)"	1	0.796852	2.74	3.43853
Solyc03g013310	"Phosphatidylinositol-3,4,5-trisphosphate 3-phosphatase (AHRD V3.3 *** A0A2I0V7Q5_9ASPA)"	1	0.796852	2.74	3.43853
Solyc04g075012	Unknown protein	1	0.796852	2.74	3.43853
Solyc08g068620	Serine decarboxylase (AHRD V3.3 *** A0A2G2W5V8_CAPBA)	1	0.796852	2.74	3.43853
Solyc09g065240	Patatin (AHRD V3.3 *** A0A2G3CVC2_CAPCH)	1	1.59968	5.49	3.43194
Solyc00g244300	Unknown protein	1	3.70748	12.63	3.40663
Solyc00g500250	Cytochrome c oxidase subunit 1 (AHRD V3.3 *** A0A2G2YXI2_CAPAN)	1	3.70748	12.63	3.40663
Solyc05g009380	lyrate	1	3.70748	12.63	3.40663
Solyc00g244290	NADH dehydrogenase subunit 2 (AHRD V3.3 *-* A0A0C5B2A9_HYONI)	1	3.70751	12.63	3.4066
Solyc08g076883	Unknown protein	1	6.64531	22.51	3.38735
Solyc10g018510	bHLH transcription factor 063	1	4.70438	15.92	3.38408
Solyc03g114940	Cytochrome P450 (AHRD V3.3 *** A0A200PRH8_9MAGN)	2	6.65879	22.51	3.38049
Solyc03g006700	Peroxidase (AHRD V3.3 *** K4BE93_SOLLC)	1	0.818582	2.74	3.34725
Solyc06g016685	Unknown protein	1	0.818582	2.74	3.34725
Solyc11g032060	GDSL esterase/lipase (AHRD V3.3 *** A0A2G2VM87_CAPBA)	1	0.818582	2.74	3.34725
Solyc00g023570	Unknown protein	2	4.77331	15.645	3.2776
Solyc00g022070	Unknown protein	2	4.691	15.375	3.27755
Solyc04g053140	protein MIZU-KUSSEI 1-like (AHRD V3.3 *** A0A2I4H215_9ROSI)	1	5.69633	18.67	3.27755
Solyc01g038238	Unknown protein	1	4.69413	15.37	3.2743
Solyc01g038236	Unknown protein	1	4.69415	15.37	3.27429
Solyc06g050250	Adenine/guanine permease AZG1 (AHRD V3.3 *** A0A2G2WI90_CAPBA)	1	4.69415	15.37	3.27429
Solyc01g091420	LOB domain-containing protein 18 (AHRD V3.3 *** A0A2G3DE12_CAPCH)	1	3.69488	12.08	3.26939
Solyc06g066520	Avr9/Cf-9 rapidly elicited protein 146 (AHRD V3.3 *** Q9FQZ6_TOBAC)	1	3.69488	12.08	3.26939
Solyc09g098604	Unknown protein	3	11.0406	36.05	3.26523
Solyc03g026414	Unknown protein	1	3.36652	10.98	3.26153
Solyc00g500110	Unknown protein	1	2.69224	8.78	3.26123
Solyc06g074420	Cytochrome P450 (AHRD V3.3 *** A0A200Q6A4_9MAGN)	1	2.69224	8.78	3.26123
Solyc00g500111	NADH dehydrogenase subunit 5 (AHRD V3.3 *-* A0A0C5B7L0_9SOLA)	1	2.69226	8.78	3.2612
Solyc03g034320	Class I glutamine amidotransferase-like superfamily protein (AHRD V3.3 *** F4KA45_ARATH)	1	0.840313	2.74	3.26069
Solyc05g055590	lysine-specific histone demethylase 1 homolog 1 (AHRD V3.3 *** A0A2I4HTG5_9ROSI)	1	0.840313	2.74	3.26069
Solyc09g098510	Extensin-3 (AHRD V3.3 *-* A0A2G2ZT41_CAPAN)	1	4.25264	13.72	3.22623
Solyc12g005440	HXXXD-type acyl-transferase family protein (AHRD V3.3 *** F4JBC7_ARATH)	1	0.862045	2.74	3.17849
Solyc00g500397	Unknown protein	1	2.76314	8.78	3.17755
Solyc06g034040	Oleosin (AHRD V3.3 *** A0A2G3C5Y7_CAPCH)	1	4.68322	14.82	3.16449
Solyc00g500056	DNA-directed RNA polymerase subunit alpha (AHRD V3.3 *-* A0A1U8QD90_CAPAN)	2	7.72857	24.43	3.161
Solyc00g500047	"50S ribosomal protein L2, chloroplastic (AHRD V3.3 *** A0A1C8V6E3_9ROSI)"	1	5.73372	18.12	3.16025
Solyc09g098605	Unknown protein	2	12.6832	40.075	3.1597
Solyc00g500029	"30S ribosomal protein S2, chloroplastic (AHRD V3.3 *** I6N946_DATST)"	1	10.6816	33.49	3.1353
Solyc00g500031	"50S ribosomal protein L14, chloroplastic (AHRD V3.3 *** I6N992_DATST)"	1	10.6816	33.49	3.1353
Solyc00g500030	"30S ribosomal protein S11, chloroplastic (AHRD V3.3 *** G9FCH9_9LAMI)"	1	10.6818	33.49	3.13525
Solyc02g072570	Transcription factor TGA like domain (AHRD V3.3 *** A0A200Q9U0_9MAGN)	1	5.67771	17.57	3.09456
Solyc00g500078	"Ribosomal protein L2, plastid (AHRD V3.3 *-* A0A2U1PJW3_ARTAN)"	1	5.16042	15.92	3.08502
Solyc00g500079	50S ribosomal protein L2 (AHRD V3.3 *** H6T990_9CARY)	1	5.16045	15.92	3.085
Solyc00g500207	"30S ribosomal protein S14, chloroplastic (AHRD V3.3 *-* A0A2G2X601_CAPBA)"	1	7.47793	23.06	3.08374
Solyc02g090800	Ethylene-responsive transcription factor (AHRD V3.3 *** A0A2G3D8S0_CAPCH)	1	2.67361	8.23	3.07823
Solyc11g066050	Dof zinc finger protein DOF2.4 (AHRD V3.3 *** A0A2G2VP28_CAPBA)	1	2.67361	8.23	3.07823
Solyc09g092725	FAM10 family protein At4g22670-like (AHRD V3.3 *-* XP_010326878.1)	1	4.8312	14.82	3.06756
Solyc09g098608	Unknown protein	3	11.5988	35.5	3.06066
Solyc00g500134	"30S ribosomal protein S2, chloroplastic (AHRD V3.3 *** I6N946_DATST)"	1	4.67149	14.27	3.0547
Solyc10g076210	Peroxidase (AHRD V3.3 *** K4D1W3_SOLLC)	1	4.67149	14.27	3.0547
Solyc00g500061	Photosystem I assembly protein Ycf4 (AHRD V3.3 *** K4EQH2_DATST)	1	11.0652	33.49	3.0266
Solyc00g500062	"NAD(P)H-quinone oxidoreductase subunit K, chloroplastic (AHRD V3.3 *** A0A1U8QCE3_CAPAN)"	1	11.0653	33.49	3.02657
Solyc02g076990	Phospholipase A1-II 1 (AHRD V3.3 *** A0A1U8FS88_CAPAN)	1	5.66755	17.02	3.00306
Solyc00g500313	Unknown protein	1	3.66623	10.98	2.9949
Solyc00g500314	NADH dehydrogenase subunit 2 (AHRD V3.3 *-* A0A0C5B2A9_HYONI)	1	3.66623	10.98	2.9949
Solyc00g500315	"LOW QUALITY PROTEIN: uncharacterized protein LOC112326444, partial (AHRD V3.3 *-* XP_024449890.1)"	1	3.66623	10.98	2.9949
Solyc00g500055	"30S ribosomal protein S14, chloroplastic (AHRD V3.3 *-* A0A2G2X601_CAPBA)"	1	7.16936	21.41	2.98632
Solyc00g500210	Protein TIC 214 (AHRD V3.3 *** K4EQH9_DATST)	1	10.6649	31.84	2.9855
Solyc04g150161	Unknown protein	1	6.66177	19.76	2.96618
Solyc00g500064	Ycf15 (AHRD V3.3 *-* A0A346JLD3_9ASTE)	3	17.8416	52.3367	2.9334
Solyc00g500063	Ribulose bisphosphate carboxylase large chain (AHRD V3.3 *** A0A2G2Z7Q2_CAPAN)	3	17.8417	52.3367	2.93339
Solyc01g038233	Unknown protein	2	6.10775	17.84	2.92088
Solyc06g065060	FAD-binding Berberine family protein (AHRD V3.3 *** A0A2U1LDC6_ARTAN)	1	5.65674	16.47	2.91157
Solyc08g074650	Polyphenol oxidase (AHRD V3.3 *** R4JDV1_TOBAC)	1	3.64985	10.43	2.85765
Solyc08g065710	Vacuolar-processing enzyme (AHRD V3.3 *** A0A2G2ZDR1_CAPAN)	1	0.770157	2.2	2.85656
Solyc00g500071	Photosystem II CP43 reaction center protein (AHRD V3.3 *** A0A078EKT7_BRANA)	1	10.4468	29.64	2.83723
Solyc00g500038	Ycf15 protein (AHRD V3.3 *-* J7H9P3_CAPAN)	1	5.64519	15.92	2.8201
Solyc00g500037	Protein Ycf2 (AHRD V3.3 *** A0A1Z1GA65_LITCN)	1	5.64525	15.92	2.82007
Solyc00g500059	Photosystem I assembly protein Ycf3 (AHRD V3.3 *-* A0A1S5SJS5_ORYVI)	1	5.84291	16.47	2.8188
Solyc00g500058	Photosystem I assembly protein Ycf3 (AHRD V3.3 *** A0A140F954_9LAMI)	2	8.08328	22.785	2.81878
Solyc06g061200	glycine-rich protein 1	1	10.6393	29.64	2.7859
Solyc00g500246	Unknown protein	3	51.5553	142.55	2.76499
Solyc11g004005	Unknown protein	1	6.01713	16.47	2.73719
Solyc03g111530	Cysteine-rich receptor-like protein kinase (AHRD V3.3 *** A0A2K3LJD5_TRIPR)	1	5.63299	15.37	2.72857
Solyc00g500185	NADH dehydrogenase subunit 7 (AHRD V3.3 *-* G9FCP1_9LAMI)	3	5.44036	14.8267	2.72531
Solyc02g064870	Protein kinase-like protein (AHRD V3.3 *** Q8LCP0_ARATH)	1	4.63434	12.63	2.72531
Solyc07g054860	Tyrosine/DOPA decarboxylase 3 (AHRD V3.3 *** A0A2G2Z3G9_CAPAN)	2	6.2985	17.02	2.70223
Solyc00g181250	Photosystem II CP43 reaction center protein (AHRD V3.3 *-* A0A2G2V3B6_CAPBA)	1	7.62379	20.31	2.66403
Solyc00g181240	Unknown protein	1	7.62387	20.31	2.664
Solyc04g073950	VQ motif protein (AHRD V3.3 *-* A0A2K3NKL0_TRIPR)	1	6.62399	17.57	2.65248
Solyc00g500356	Unknown protein	7	25.3027	66.8186	2.64077
Solyc07g052220	glycine-rich cell wall structural protein 1-like (AHRD V3.3 *-* XP_019070286.1)	1	4.6186	12.08	2.61551
Solyc00g500122	Unknown protein	3	28.7982	74.6633	2.59264
Solyc00g500283	Unknown protein	11	14.1753	36.5318	2.57714
Solyc04g072650	structural constituent of ribosome (AHRD V3.3 *-* AT1G22110.3)	1	5.6058	14.27	2.54558
Solyc00g500180	Unknown protein	11	24.3089	61.6364	2.53555
Solyc00g500057	Photosystem I P700 chlorophyll a apoprotein A1 (AHRD V3.3 *** K4EPK3_DATST)	2	11.274	28.275	2.50799
Solyc00g500209	Photosystem I P700 chlorophyll a apoprotein A1 (AHRD V3.3 *** K4EPK3_DATST)	3	9.41469	23.435	2.4892
Solyc00g500184	NADH dehydrogenase subunit 7 (AHRD V3.3 *** A0A0C5B9X5_9SOLA)	1	7.59511	18.67	2.45816
Solyc12g100367	Unknown protein	1	29.5929	72.47	2.4489
Solyc00g500136	Photosystem II CP43 reaction center protein (AHRD V3.3 *** A0A078EKT7_BRANA)	3	10.2485	25.0667	2.4459
Solyc00g019970	Unknown protein	1	6.58613	15.92	2.4172
Solyc00g500138	"50S ribosomal protein L14, chloroplastic (AHRD V3.3 *** I6N992_DATST)"	2	9.58549	23.06	2.40572
Solyc00g500139	Photosystem I P700 chlorophyll a apoprotein A1 (AHRD V3.3 *** K4EPK3_DATST)	2	9.58549	23.06	2.40572
Solyc09g098606	Unknown protein	2	22.7589	53.525	2.35183
Solyc02g004000	Regulator of rDNA transcription protein 15 (AHRD V3.3 *-* A0A2G2V0S9_CAPBA)	1	20.5635	47.21	2.29582
Solyc01g038234	Unknown protein	1	9.55369	21.41	2.24102
Solyc12g100363	Unknown protein	1	96.1813	210.26	2.18608
Solyc09g098607	Unknown protein	1	34.5412	75.21	2.1774
Solyc00g500120	Unknown protein	2	63.5192	137.245	2.16068
Solyc00g500196	Protein TIC 214 (AHRD V3.3 *** K4EQH9_DATST)	1	11.5312	24.7	2.14201
Solyc00g500208	Photosystem I P700 chlorophyll a apoprotein A2 (AHRD V3.3 *** I6N956_DATST)	3	12.8559	25.62	1.99286
Solyc00g500259	Unknown protein	1	39.4572	73.01	1.85036
Solyc05g052520	Protein phosphatase 2C (AHRD V3.3 *** O24078_MEDSA)	1	2.99999	0.82905	-3.61859
Solyc07g063720	G-type lectin S-receptor-like serine/threonine-protein kinase (AHRD V3.3 *** A0A2G3C305_CAPCH)	1	2.99999	0.82905	-3.61859
Solyc01g005350	S-adenosyl-L-methionine-dependent methyltransferases superfamily protein (AHRD V3.3 *** A0A2U1QHF5_ARTAN)	1	3	0.79743	-3.76208
Solyc05g043300	Unknown protein	1	2.99998	0.78952	-3.79975
Solyc12g038840	Serine/threonine-protein kinase HT1 (AHRD V3.3 *-* A0A2G2Y4H9_CAPAN)	1	2.99999	0.78835	-3.8054
Solyc12g099280	Fip1 domain-containing protein (AHRD V3.3 *** A0A1Q3BSA1_CEPFO)	1	4.00001	0.90119	-4.43859
Solyc12g099270	4Fe-4S ferredoxin-iron-sulfur binding protein (AHRD V3.3 *** A0A2K3N1K7_TRIPR)	1	4.00002	0.90119	-4.4386
Solyc05g018500	Protein OBERON 3 (AHRD V3.3 *** A0A2G3CKJ8_CAPCH)	1	3.99998	0.88432	-4.52323
Solyc06g035920	Remorin (AHRD V3.3 *** A0A1U8F3B7_CAPAN)	1	3.99998	0.88432	-4.52323
Solyc11g013370	E3 ubiquitin protein ligase (AHRD V3.3 *** A0A2G2ZNJ5_CAPAN)	1	3.99998	0.88432	-4.52323
Solyc03g113360	LOB domain-containing protein 22 (AHRD V3.3 *** A0A2G3AW69_CAPCH)	1	4.00001	0.86746	-4.61117
Solyc04g074530	Alcohol dehydrogenase-like 1 (AHRD V3.3 *** A0A2G3CNR0_CAPCH)	1	3.99997	0.85902	-4.65643
Solyc09g090670	TLD-domain containing nucleolar protein (AHRD V3.3 *** A0A2U1NM40_ARTAN)	1	3.99999	0.84216	-4.74968
Solyc10g083750	Exostosin family protein (AHRD V3.3 *** A0A2U1KQ90_ARTAN)	1	3.99999	0.84216	-4.74968
Solyc01g058360	protein ZINC INDUCED FACILITATOR-LIKE 1-like (AHRD V3.3 *** A0A2I4H204_9ROSI)	1	4	0.84091	-4.75675
Solyc05g014630	Unknown protein	1	4	0.84091	-4.75675
Solyc08g079180	Elongation factor G (AHRD V3.3 *** A0A2G3AEH8_CAPAN)	1	5.00001	0.93874	-5.3263
Solyc02g086800	Phospholipid-transporting ATPase (AHRD V3.3 *** A0A1U8FQP5_CAPAN)	1	5	0.92117	-5.42788
Solyc06g062680	Polyadenylate-binding protein (AHRD V3.3 *-* A0A2G3B416_CAPCH)	1	5	0.92117	-5.42788
Solyc08g076950	Unknown protein	1	5	0.92117	-5.42788
Solyc11g013110	2-oxoglutarate (2OG) and Fe(II)-dependent oxygenase superfamily protein (AHRD V3.3 *** AT1G49390.1)	1	5.00002	0.91239	-5.48013
Solyc03g034080	Acidic leucine-rich nuclear phosphoprotein 32-related protein (AHRD V3.3 *-* A0A1U8GGI0_CAPAN)	1	4.99999	0.9036	-5.53341
Solyc11g013240	serine/threonine-protein kinase mph1 isoform X4 (AHRD V3.3 *** A0A2I4H5E5_9ROSI)	1	4.72062	0.84482	-5.58772
Solyc10g086070	WD40 repeat (AHRD V3.3 *** A0A200QIA1_9MAGN)	1	4.99997	0.88603	-5.64312
Solyc03g083570	"Protein LOW PSII ACCUMULATION 2, chloroplastic (AHRD V3.3 *** A0A2G3CVQ8_CAPCH)"	1	4.99999	0.87725	-5.69962
Solyc03g120330	F-box/kelch-repeat protein (AHRD V3.3 *** A0A1J3H379_NOCCA)	1	4.99999	0.87725	-5.69962
Solyc04g005180	"Protein PHYLLO, chloroplastic (AHRD V3.3 *-* A0A2G2WS56_CAPBA)"	1	5.00001	0.87595	-5.7081
Solyc04g005190	2-succinyl-5-enolpyruvyl-6-hydroxy-3-cyclohexene-1-carboxylate synthase (AHRD V3.3 *-* I0F813_9BACI)	1	5.00001	0.87595	-5.7081
Solyc04g008240	2-oxoglutarate (2OG) and Fe(II)-dependent oxygenase superfamily protein (AHRD V3.3 *-* A8MRW3_ARATH)	1	6.00002	1.03784	-5.78126
Solyc00g500083	Ycf15 (AHRD V3.3 *-* A0A346JLD3_9ASTE)	1	26	4.13485	-6.28802
Solyc05g009275	Retrovirus-related Pol polyprotein from transposon TNT 1-94 (AHRD V3.3 *-* A0A2K3MN99_TRIPR)	1	6.00001	0.94749	-6.33253
Solyc09g091800	Unknown protein	1	6.00003	0.90098	-6.65945
