# Supplementary material for: Self-grafting-induced epigenetic changes leading to drought stress tolerance in tomato plants
Source: DNA Res. 2023 Jul 15;30(4):dsad016. doi: 10.1093/dnares/dsad016 (PMC10368339; doi:10.1093/dnares/dsad016)
Supplement: dsad016_suppl_Supplementary_Materials [file dsad016_suppl_supplementary_materials.zip › Table S4.xlsx]

## Sheet: Table S4
Table S4. List of differentially methylated genes (DMPs) by methylated cytosine-5 in self-grafted Momotaro.
ref_name	Annotation	DMPs
Solyc00g500011	Unknown protein	40
Solyc06g065210	Neutral/alkaline invertase (AHRD V3.3 *** I0CL58_MANES)	34
Solyc03g058550	Unknown protein	30
Solyc00g500384	Unknown protein	27
Solyc01g079280	Unknown protein	25
Solyc08g068280	N-acetyltransferase (AHRD V3.3 *** B6T916_MAIZE)	25
Solyc00g500014	Unknown protein	24
Solyc04g074670	O-fucosyltransferase (AHRD V3.3 *** A0A2P5D9T8_TREOI)	24
Solyc02g082460	Ribonuclease II family protein (AHRD V3.3 *** A0A2U1MGF5_ARTAN)	23
Solyc08g028920	"""DNA-directed RNA polymerase subunit beta (AHRD V3.3 *-* A0A2H4N1U1_ARTAN)"""	23
Solyc10g044443	Signal recognition particle subunit SRP72 (AHRD V3.3 *-* A0A2G3BDT2_CAPCH)	22
Solyc01g005210	Trehalose-6-phosphate synthase (AHRD V3.3 *** E5GC29_CUCME)	21
Solyc05g006770	Protein kinase domain (AHRD V3.3 *-* A0A200QNK8_9MAGN)	21
Solyc05g013980	anther-specific protein BCP1-like (AHRD V3.3 -** XP_022855050.1)	21
Solyc07g007200	RING/U-box superfamily protein (AHRD V3.3 *-* F4KD57_ARATH)	21
Solyc04g008340	IAA-alanine resistance protein 1 (AHRD V3.3 *** A0A1U8GMT9_CAPAN)	20
Solyc06g073570	Cytochrome P450 (AHRD V3.3 *** A0A2U1Q1Z2_ARTAN)	20
Solyc06g073580	1-aminocyclopropane-1-carboxylate oxidase1	20
Solyc08g042025	Unknown protein	20
Solyc01g080480	DNAse I-like superfamily protein (AHRD V3.3 *** A0A2U1Q9H2_ARTAN)	19
Solyc03g007100	Cleavage and polyadenylation specificity factor subunit 1 (AHRD V3.3 *** A0A1J3DYG9_NOCCA)	19
Solyc06g150106	Unknown protein	19
Solyc08g022210	Methylthioribose-1-phosphate isomerase (AHRD V3.3 *** A0A1U8DRF1_CAPAN)	19
Solyc08g079780	Cupredoxin (AHRD V3.3 *-* A0A2U1Q6A3_ARTAN)	19
Solyc10g052718	Unknown protein	19
Solyc03g083090	"Starch synthase, chloroplastic/amyloplastic (AHRD V3.3 *** K4BI85_SOLLC)"	18
Solyc03g150119	Unknown protein	18
Solyc10g082040	HVA22-like protein (AHRD V3.3 *** A0A1U8ENC8_CAPAN)	18
Solyc11g005110	Polyglutamine-binding protein 1 (AHRD V3.3 *** A0A1U8GEZ8_CAPAN)	18
Solyc01g056440	Nodulin/glutamine synthase-like protein (AHRD V3.3 *-* F4J9A0_ARATH)	17
Solyc02g067670	DNA repair protein UVH3 (AHRD V3.3 *** A0A2G2XCM0_CAPBA)	17
Solyc04g055150	"C2 calcium/lipid-binding domain, CaLB (AHRD V3.3 *-* A0A2U1PHW5_ARTAN)"	17
Solyc05g055510	Pectate lyase (AHRD V3.3 *** A0A2G2WUS5_CAPBA)	17
Solyc06g082530	Scarecrow-like protein 9 (AHRD V3.3 *** A0A1U8HB18_CAPAN)	17
Solyc08g041710	envelope glycoprotein B (AHRD V3.3 *** AT1G80540.1)	17
Solyc08g077850	tRNA/rRNA methyltransferase (SpoU) family protein (AHRD V3.3 *** A0A2U1NGV1_ARTAN)	17
Solyc02g085965	caffeoylshikimate esterase-like (AHRD V3.3 --* XP_004233711.1)	16
Solyc03g111740	WD40 repeat (AHRD V3.3 *** A0A200R4I2_9MAGN)	16
Solyc03g111750	WD40 repeat (AHRD V3.3 *-* A0A200R4I2_9MAGN)	16
Solyc03g123890	Calcium-transporting ATPase (AHRD V3.3 *** A0A2G3A3P1_CAPAN)	16
Solyc05g053390	Prefoldin subunit 3 (AHRD V3.3 *** A0A2G3CHY3_CAPCH)	16
Solyc07g041027	"Transposase, MuDR, plant (AHRD V3.3 *-* A0A1R3J4H1_9ROSI)"	16
Solyc07g043310	Gamma aminobutyrate transaminase isoform 1	16
Solyc08g013760	F-box family protein (AHRD V3.3 *-* A0A2K3MZH1_TRIPR)	16
Solyc08g044243	Ribosomal protein L15 (AHRD V3.3 *-* A0A2G2WJY1_CAPBA)	16
Solyc09g074750	Metal tolerance protein C1 (AHRD V3.3 *** A0A2G2ZW60_CAPAN)	16
Solyc11g072610	DNA repair (Rad51) family protein (AHRD V3.3 *** F4IIR6_ARATH)	16
Solyc01g016660	"Starch synthase, chloroplastic/amyloplastic (AHRD V3.3 *-* A0A1J6I800_NICAT)"	15
Solyc01g098700	Branched-chain-amino-acid aminotransferase-like protein 1 (AHRD V3.3 *** A0A2G2W7E2_CAPBA)	15
Solyc03g097520	"Histidine kinase-, DNA gyrase B-, and HSP90-like ATPase family protein (AHRD V3.3 *-* A0A1P8BEQ3_ARATH)"	15
Solyc03g123560	Chaperone protein DnaJ (AHRD V3.3 *-* A0A1J3IS52_NOCCA)	15
Solyc04g049920	RNA-binding (RRM/RBD/RNP motifs) family protein (AHRD V3.3 *** A0A2U1QNE1_ARTAN)	15
Solyc05g018300	Protein phosphatase 2C and cyclic nucleotide-binding/kinase domain-containing protein (AHRD V3.3 *** A0A2G2WSK6_CAPBA)	15
Solyc06g009060	Serine/arginine-rich-splicing factor SR34 (AHRD V3.3 *-* A0A0M8KRE5_NICAT)	15
Solyc06g063360	Protein STRUBBELIG-RECEPTOR FAMILY 5 (AHRD V3.3 *** A0A2G2ZBB2_CAPAN)	15
Solyc09g059770	E3 ubiquitin-protein ligase-like protein (AHRD V3.3 *-* A0A1B1LUK2_VITPS)	15
Solyc10g081580	Syntaxin (AHRD V3.3 *** A0F0A7_NICBE)	15
Solyc10g150141	2-oxoglutarate-dependent dioxygenase DAO (AHRD V3.3 *-* A0A1U8FIV0_CAPAN)	15
Solyc00g500089	Unknown protein	14
Solyc00g500264	Unknown protein	14
Solyc04g011550	pheromone-processing carboxypeptidase KEX1-like (AHRD V3.3 --* XP_022740211.1)	14
Solyc04g074510	tft3 14-3-3	14
Solyc05g042090	Plant resistance protein (AHRD V3.3 *-* O81136_SOLLC)	14
Solyc06g066853	Retrovirus-related Pol polyprotein from transposon TNT 1-94 (AHRD V3.3 *-* A0A2K3L2B9_TRIPR)	14
Solyc07g005790	Multipolar spindle 1 (AHRD V3.3 *** A0A2U1M6R9_ARTAN)	14
Solyc08g061980	Mechanosensitive ion channel protein (AHRD V3.3 *-* A0A1U8DTK7_CAPAN)	14
Solyc09g091100	"7-hydroxymethyl chlorophyll a reductase, chloroplastic (AHRD V3.3 *** A0A2G2VZY5_CAPBA)"	14
Solyc12g019100	Valine--tRNA ligase (AHRD V3.3 *-* A0A2G3CUT8_CAPCH)	14
Solyc00g500397	Unknown protein	13
Solyc01g038232	Unknown protein	13
Solyc01g105270	LeTH2tobamovirus multiplication 1 homolog 2	13
Solyc03g046592	Unknown protein	13
Solyc03g120770	Phox (PX) domain-containing protein (AHRD V3.3 *** F4HZJ6_ARATH)	13
Solyc03g121140	"protein CHUP1, chloroplastic (AHRD V3.3 *** A0A2I4DVC6_9ROSI)"	13
Solyc04g006930	Protein kinase family protein (AHRD V3.3 *-* E5GBJ3_CUCME)	13
Solyc05g052780	LIM domain-containing protein (AHRD V3.3 *-* A0A1Q3AMP1_CEPFO)	13
Solyc06g054330	NAD(P)-binding Rossmann-fold superfamily protein (AHRD V3.3 *** A0A1I9LMA8_ARATH)	13
Solyc06g066857	Unknown protein	13
Solyc08g081000	Transcription factor jumonji (JmjC) domain-containing protein (AHRD V3.3 *** A0A1P8AP94_ARATH)	13
Solyc09g011240	NAD(P)-linked oxidoreductase superfamily protein (AHRD V3.3 *** A0A2U1L511_ARTAN)	13
Solyc09g064590	Unknown protein	13
Solyc10g018250	40S ribosomal protein S13 (AHRD V3.3 *** A0A2I0WN36_9ASPA)	13
Solyc01g038238	Unknown protein	12
Solyc01g110490	Zinc finger transcription factor 15	12
Solyc02g011850	Protein TIC 214 (AHRD V3.3 *-* TI214_SOLTU)	12
Solyc02g082340	RNA polymerase I-specific transcription initiation factor RRN3 (AHRD V3.3 *** A0A2I4H2G7_9ROSI)	12
Solyc02g086020	Unknown protein	12
Solyc03g025560	Alkyl transferase (AHRD V3.3 *** K7WCI9_SOLLC)	12
Solyc03g061657	Unknown protein	12
Solyc04g010285	Plant protein 1589 of Uncharacterized protein function (AHRD V3.3 *** A0A061FM19_THECC)	12
Solyc04g079030	Glycosyltransferase (AHRD V3.3 *** V4NB36_EUTSA)	12
Solyc06g009130	Magnesium/proton exchanger family member (AHRD V3.3 *** K4C3U3_SOLLC)	12
Solyc06g009280	ABC transporter B family member (AHRD V3.3 *** A0A2K3NLX3_TRIPR)	12
Solyc06g050810	LURP-one-like protein (DUF567) (AHRD V3.3 *** A0A1I9LQL5_ARATH)	12
Solyc06g082890	Ribonuclease 2 (AHRD V3.3 *** A0A2G3CBX2_CAPCH)	12
Solyc07g026810	Chaperone protein dnaJ (AHRD V3.3 *** A0A2K3P9F4_TRIPR)	12
Solyc07g039310	lysine-specific histone demethylase 1 homolog 1 (AHRD V3.3 *** A0A2I4HTG5_9ROSI)	12
Solyc08g066020	Long chain base biosynthesis protein 1 (AHRD V3.3 *** A0A1U8GFH6_CAPAN)	12
Solyc09g072990	hypothetical protein (AHRD V3.3 *** AT4G02920.1)	12
Solyc10g007650	Subunit f DNA-directed RNA polymerase (AHRD V3.3 *** A8ITN4_CHLRE)	12
Solyc10g047180	proteasome subunit alpha type-6-like (AHRD V3.3 --* XP_023524616.1)	12
Solyc10g083610	ethylene-inducible CTR1-like protein kinase	12
Solyc12g014380	glucose-6-phosphate isomerase DQ451687	12
Solyc12g017830	Brefeldin A-inhibited guanine nucleotide-exchange protein 5 (AHRD V3.3 *** A0A2G2ZX29_CAPAN)	12
Solyc12g040810	Geranylgeranyl transferase type-2 subunit beta (AHRD V3.3 *** A0A2G2WQD8_CAPBA)	12
Solyc12g049170	Extensin-like protein Ext1 (AHRD V3.3 *** Q8VWM5_SOLLC)	12
Solyc01g008890	Solanum lycopersicum Cytokinin Response Factor 3	11
Solyc01g010170	beta-glucosidase 40 (AHRD V3.3 --* XP_004228406.1)	11
Solyc01g016665	protein FAR1-RELATED SEQUENCE 5-like (AHRD V3.3 *** A0A2I4FDV7_9ROSI)	11
Solyc01g017950	Unknown protein	11
Solyc01g038231	Unknown protein	11
Solyc01g106620	pathogenesis-related protein 1-like (AHRD V3.3 *** A0A2I4HRD5_9ROSI)	11
Solyc01g106960	Unknown protein	11
Solyc01g111050	COBRA-like protein (AHRD V3.3 *** K4B3W8_SOLLC)	11
Solyc02g005390	Flavin-containing monooxygenase (AHRD V3.3 *-* A0A2G3CRK5_CAPCH)	11
Solyc02g062750	sugar facilitator protein 9	11
Solyc02g069320	Mitochondrial transcription termination factor family protein (AHRD V3.3 *** A0A178V165_ARATH)	11
Solyc02g073570	Transcription factor TGA like domain (AHRD V3.3 *** A0A200Q9U0_9MAGN)	11
Solyc02g079200	ARM repeat superfamily protein (AHRD V3.3 *** O64785_ARATH)	11
Solyc03g005980	NOD26-like intrinsic protein 1.1	11
Solyc03g065110	Unknown protein	11
Solyc03g120230	MAR-binding filament-like protein 1 (AHRD V3.3 *** MFP1_SOLLC)	11
Solyc04g025430	Pentatricopeptide repeat-containing protein (AHRD V3.3 *** A0A1J3F688_NOCCA)	11
Solyc05g044510	RNA helicase DEAH-box17	11
Solyc05g044540	RING/U-box superfamily protein (AHRD V3.3 *-* F4KCY6_ARATH)	11
Solyc06g035440	protein TPX2-like (AHRD V3.3 *** A0A2I4EED1_9ROSI)	11
Solyc06g062480	protein EARLY FLOWERING 3-like (AHRD V3.3 *** A0A2I4DNS5_9ROSI)	11
Solyc06g065510	Pentatricopeptide repeat (AHRD V3.3 *** A0A200PN78_9MAGN)	11
Solyc07g015940	Unknown protein	11
Solyc07g043340	Unknown protein	11
Solyc07g045180	Zinc finger protein CONSTANS-LIKE 9 (AHRD V3.3 *** A0A2G2WC44_CAPBA)	11
Solyc07g054460	H/ACA ribonucleoprotein complex non-core subunit NAF1 (AHRD V3.3 *-* A0A2I4DNL3_9ROSI)	11
Solyc08g005333	"Histidinol-phosphate aminotransferase, chloroplastic (AHRD V3.3 *** A0A2G2XLG4_CAPBA)"	11
Solyc08g006740	aromatic amino acid decarboxylase 2	11
Solyc08g016791	Unknown protein	11
Solyc08g075310	AP-4 complex subunit epsilon (AHRD V3.3 *** A0A2G3C072_CAPCH)	11
Solyc08g077500	Pleckstrin homology domain (AHRD V3.3 *** A0A200QQL4_9MAGN)	11
Solyc08g080050	"PGR5-like protein 1A, chloroplastic (AHRD V3.3 *** A0A2G3AE69_CAPAN)"	11
Solyc08g080900	Glutathione S-transferase (AHRD V3.3 *** A0A200QUC6_9MAGN)	11
Solyc08g150109	Unknown protein	11
Solyc09g057540	homeobox-leucine zipper protein ROC8 (AHRD V3.3 *** A0A2I4EBE3_9ROSI)	11
Solyc09g059997	Histone-lysine N-methyltransferase ASHH1 (AHRD V3.3 *** A0A1U8H996_CAPAN)	11
Solyc10g005485	Unknown protein	11
Solyc10g081590	"Protein-lysine N-methyltransferase (AHRD V3.3 *** B6T9S3_MAIZE),Pfam:PF10237"	11
Solyc11g017270	leucine-rich repeat receptor-like tyrosine-protein kinase PXC3 (AHRD V3.3 *** A0A1U8GF47_CAPAN)	11
Solyc12g027580	Exportin-4 (AHRD V3.3 *** A0A1J3GJA6_NOCCA)	11
Solyc01g067900	Rapid alkalinization factor 23 (AHRD V3.3 *** A0A2G3DFY2_CAPCH)	10
Solyc01g081070	Protein transport protein SEC23 (AHRD V3.3 *** A0A2G3ALY9_CAPAN)	10
Solyc01g087450	Arm repeat superfamily protein (AHRD V3.3 *** A0A2K3NMK6_TRIPR)	10
Solyc02g043860	Insulinase (Peptidase family M16) family protein (AHRD V3.3 *** A0A2U1QK83_ARTAN)	10
Solyc02g091030	Nuclear transcription factor Y subunit C-2 (AHRD V3.3 *-* A0A2G3D858_CAPCH)	10
Solyc03g031870	AMP-dependent synthetase/ligase (AHRD V3.3 *** A0A200PYF6_9MAGN)	10
Solyc04g039705	"Transposase, Ptta/En/Spm, plant (AHRD V3.3 *-* A0A1R3IKJ2_9ROSI)"	10
Solyc04g050510	Translational activator GCN1-like protein (AHRD V3.3 *** A0A2K3NKW4_TRIPR)	10
Solyc04g077570	hypothetical protein (AHRD V3.3 *** AT4G10810.1)	10
Solyc04g077880	cyclinD7_1	10
Solyc05g015920	GYF domain-containing protein (AHRD V3.3 *** A0A1Q3BTQ2_CEPFO)	10
Solyc06g064650	11-beta-hydroxysteroid dehydrogenase-like 5 (AHRD V3.3 *** A0A2G3AJQ9_CAPAN)	10
Solyc06g068430	Sister chromatid cohesion PDS5-like protein (AHRD V3.3 *-* A0A2K3P6L1_TRIPR)	10
Solyc06g150122	Unknown protein	10
Solyc07g053920	"Mannan endo-1,4-beta-mannosidase (AHRD V3.3 *** A0A2K3MXH2_TRIPR)"	10
Solyc07g053990	DUF1421 domain-containing protein (AHRD V3.3 *** A0A1Q3BQX3_CEPFO)	10
Solyc07g056550	Bystin (AHRD V3.3 *** A0A2G3C217_CAPCH)	10
Solyc08g081690	NADPH oxidase	10
Solyc08g150138	hypothetical protein (AHRD V3.3 *** AT2G25670.2)	10
Solyc09g014690	LOB domain-containing protein (AHRD V3.3 *-* A0A2U1L5V5_ARTAN)	10
Solyc10g048110	Unknown protein	10
Solyc10g062235	Protein TIC 214 (AHRD V3.3 *** K4EQH9_DATST)	10
Solyc11g007280	Pleiotropic drug resistance protein 2 (AHRD V3.3 *** A0A2G2Y5Z4_CAPAN)	10
Solyc12g035280	Photosystem II CP47 reaction center protein (AHRD V3.3 *-* A0A2G2W5J8_CAPBA)	10
Solyc01g011100	Phospholipid-transporting ATPase (AHRD V3.3 *** A0A1U8GCQ9_CAPAN)	9
Solyc01g014270	Unknown protein	9
Solyc01g080210	Ribonucleoside-diphosphate reductase small chain (AHRD V3.3 *** A0A1U8FR86_CAPAN)	9
Solyc02g067480	"FAD/NAD(P)-binding oxidoreductase family protein (AHRD V3.3 *** A0A2U1MZ38_ARTAN),Pfam:PF03486"	9
Solyc03g032160	Ubiquitin domain-containing protein DSK2b (AHRD V3.3 *** A0A2G2ZM95_CAPAN)	9
Solyc03g121030	MMS19 nucleotide excision repair protein-like protein (AHRD V3.3 *** A0A1J3J2C2_NOCCA)	9
Solyc03g121100	acid phosphatase 1-like (AHRD V3.3 *** A0A2G3A413_CAPAN)	9
Solyc04g014550	TPX2 (Targeting protein for Xklp2) protein family (AHRD V3.3 *** F4K773_ARATH)	9
Solyc04g016130	F-box/LRR plant protein (AHRD V3.3 *** G7J3V2_MEDTR)	9
Solyc04g017945	Mediator of RNA polymerase II transcription subunit 15a (AHRD V3.3 *-* A0A2G2ZG46_CAPAN)	9
Solyc04g025170	ABC transporter G family member 24 (AHRD V3.3 *** A0A2G2VGH5_CAPBA)	9
Solyc05g005680	Xyloglucan endotransglucosylase/hydrolase (AHRD V3.3 *** K4BW96_SOLLC)	9
Solyc05g009720	Myb-like transcription factor family protein (AHRD V3.3 *** A0A1P8AW12_ARATH)	9
Solyc05g014460	WD40 repeat (AHRD V3.3 *** A0A200QZN3_9MAGN)	9
Solyc05g018750	GBF-interacting protein 1-like isoform X1 (AHRD V3.3 *** A0A2I4FNM4_9ROSI)	9
Solyc05g026485	Retrovirus-related Pol polyprotein from transposon TNT 1-94 (AHRD V3.3 *-* A0A2K3MN99_TRIPR)	9
Solyc05g051300	DELLA protein GAI (AHRD V3.3 *-* XP_004249633.3)	9
Solyc06g034250	Ikzf5 (DUF668) (AHRD V3.3 *-* AT1G34320.2)	9
Solyc06g059740	Alcohol dehydrogenase (AHRD V3.3 *** A0A2U1MN94_ARTAN)	9
Solyc06g068480	"Protein LOW PSII ACCUMULATION 3, chloroplastic (AHRD V3.3 *** A0A1U8H521_CAPAN)"	9
Solyc06g075050	Alpha carbonic anhydrase 7 (AHRD V3.3 *** A0A2G2ZDJ3_CAPAN)	9
Solyc07g008950	Unknown protein	9
Solyc07g018433	Unknown protein	9
Solyc07g064830	"1,4-alpha-glucan-branching enzyme 3, chloroplastic/amyloplastic (AHRD V3.3 *** A0A2G2WFE8_CAPBA)"	9
Solyc08g007370	RNA-binding protein (AHRD V3.3 *-* A0A1Y1IGF8_KLENI)	9
Solyc08g065630	Ferrochelatase (AHRD V3.3 *-* A0A2G3C6Z3_CAPCH)	9
Solyc08g066560	Unknown protein	9
Solyc08g076160	Extra-large guanine nucleotide-binding protein 3 (AHRD V3.3 *** A0A2G2XLW5_CAPBA)	9
Solyc08g083130	Homeobox-leucine zipper protein HOX6 (AHRD V3.3 *** A0A2G3DAJ5_CAPCH)	9
Solyc08g083190	Alpha/beta-Hydrolases superfamily protein (AHRD V3.3 *** A0A2U1LI82_ARTAN)	9
Solyc09g009700	GDSL esterase/lipase (AHRD V3.3 *** A0A2G2VWT1_CAPBA)	9
Solyc09g091650	Replication factor C subunit 1 (AHRD V3.3 *-* A0A1Z5JWY4_FISSO)	9
Solyc09g098140	centrosomal protein (AHRD V3.3 *** AT1G79390.1)	9
Solyc10g073357	Exocyst complex component SEC3A (AHRD V3.3 *-* A0A2G2VHQ3_CAPBA)	9
Solyc11g007490	Glycosyltransferase (AHRD V3.3 *** A0A288W8G7_GARJA)	9
Solyc11g020000	Acyl-CoA N-acyltransferase (NAT) superfamily protein (AHRD V3.3 *-* A0A2K3PIZ7_TRIPR)	9
Solyc11g033270	MAP kinase kinase kinase 82	9
Solyc11g071680	Serine/threonine-protein kinase TOUSLED (AHRD V3.3 *** A0A2G2YH78_CAPAN)	9
Solyc12g027565	Histone-lysine N-methyltransferase ATXR2 (AHRD V3.3 --* A0A2G2Z378_CAPAN)	9
Solyc12g044540	zinc finger BED domain-containing protein RICESLEEPER 2-like (AHRD V3.3 *-* A0A2I4HS67_9ROSI)	9
Solyc12g044956	Cytochrome (AHRD V3.3 *** A0A2G2Y725_CAPAN)	9
Solyc12g099655	Polyadenylate-binding protein RBP45 (AHRD V3.3 *** A0A2G3B5M5_CAPCH)	9
Solyc00g500305	Unknown protein	8
Solyc00g500404	Unknown protein	8
Solyc01g067200	Cullin 1 (AHRD V3.3 *-* A0A1J1EDP0_PETHY)	8
Solyc01g091210	"""RNA 2-phosphotransferase, Tpt1 / KptA family (AHRD V3.3 *** F4IW52_ARATH)"""	8
Solyc01g096450	Eukaryotic aspartyl protease family protein (AHRD V3.3 *** A0A2U1PLR1_ARTAN)	8
Solyc01g102820	2-C-methyl-D-erythritol 4-phosphate cytidylyltransferase (AHRD V3.3 *** A9ZN09_HEVBR)	8
Solyc02g014250	Disease resistance protein RGA2 (AHRD V3.3 *-* A0A2G2XMC9_CAPBA)	8
Solyc02g032960	ATP-dependent zinc metalloprotease FtsH 2 (AHRD V3.3 *** A0A1J3JSZ2_NOCCA)	8
Solyc02g036215	PLATZ transcription factor family protein (AHRD V3.3 *-* A8MQN6_ARATH)	8
Solyc02g068490	Copper-transporting ATPase RAN1 (AHRD V3.3 *** A0A2G3D3S9_CAPCH)	8
Solyc02g070460	Cullin (AHRD V3.3 *** A0A200QC17_9MAGN)	8
Solyc02g082260	3-hydroxy-3-methylglutaryl CoA reductase	8
Solyc02g092700	DUF1230 family protein (DUF1230) (AHRD V3.3 *** AT5G67370.1)	8
Solyc03g025940	F-box/LRR-repeat protein (AHRD V3.3 *** A0A1U8G7I8_CAPAN)	8
Solyc03g032080	Auxin efflux carrier (AHRD V3.3 *** A0A200PYL2_9MAGN)	8
Solyc03g046591	Unknown protein	8
Solyc03g071610	Zinc finger MYM-type protein 1 (AHRD V3.3 *-* A0A1J3FK19_NOCCA)	8
Solyc03g117090	stress response NST1-like protein (AHRD V3.3 *-* AT1G80980.2)	8
Solyc03g117100	PPPDE thiol peptidase family protein (AHRD V3.3 *-* O49393_ARATH)	8
Solyc03g123500	GCC box binding protein C.4	8
Solyc04g010320	Cytochrome P450 (AHRD V3.3 *** A0A200R6R8_9MAGN)	8
Solyc04g050340	60S ribosomal protein L12 (AHRD V3.3 *-* Q6RJY1_CAPAN)	8
Solyc04g150153	Unknown protein	8
Solyc05g006090	Ribonuclease H domain (AHRD V3.3 *** A0A200QLE9_9MAGN)	8
Solyc05g017890	THO complex subunit 2 (AHRD V3.3 *** A0A2G3ACB5_CAPAN)	8
Solyc05g046130	DUF1218 domain-containing protein (AHRD V3.3 *** A0A1Q3CI94_CEPFO)	8
Solyc05g054250	Heavy metal-associated isoprenylated plant protein 20 (AHRD V3.3 *** A0A1J6IF11_NICAT)	8
Solyc05g054800	ALA-interacting subunit (AHRD V3.3 *** A0A1U8GR46_CAPAN)	8
Solyc05g054810	Unknown protein	8
Solyc05g150135	Mitochondrial-processing peptidase subunit alpha (AHRD V3.3 *-* A0A2K3NY23_TRIPR)	8
Solyc06g060260	Stromal ascorbate peroxidase (AHRD V3.3 *** Q9TNL9_TOBAC)	8
Solyc06g062290	Glycosyltransferase (AHRD V3.3 *** A0A2K3PHM3_TRIPR)	8
Solyc06g065530	GDSL esterase/lipase (AHRD V3.3 *** A0A314ZSH7_PRUYE)	8
Solyc07g007810	"N-alpha-acetyltransferase 35, NatC auxiliary subunit (AHRD V3.3 *** A0A1J3EIH3_NOCCA)"	8
Solyc07g032080	V-type proton ATPase subunit a (AHRD V3.3 *** A0A200RCE4_9MAGN)	8
Solyc07g051820	Cellulose synthase (AHRD V3.3 *** A0A200PYU7_9MAGN)	8
Solyc08g029400	Protein Ycf2 (AHRD V3.3 *-* A0A0U1ZJJ5_9SOLN)	8
Solyc08g061935	Unknown protein	8
Solyc08g062200	Plant regulator RWP-RK (AHRD V3.3 *** A0A1R3H9J6_COCAP)	8
Solyc08g066640	YebC/PmpR family DNA-binding transcriptional regulator (AHRD V3.3 *** A0A369LDE1_9ACTN)	8
Solyc08g079590	PPR containing protein (AHRD V3.3 *** AT4G22758.1)	8
Solyc08g080590	Thaumatin-like protein (AHRD V3.3 *-* A0A2G3DBA4_CAPCH)	8
Solyc08g150111	Unknown protein	8
Solyc09g005520	F-box associated interaction domain-containing protein (AHRD V3.3 *** A0A2U1PT01_ARTAN)	8
Solyc09g014700	LOB domain-containing protein (AHRD V3.3 *-* A0A2U1L5V5_ARTAN)	8
Solyc09g059744	Unknown protein	8
Solyc10g044525	Unknown protein	8
Solyc10g045220	Cytochrome f (AHRD V3.3 *** A0A1L6Z652_CAPCH)	8
Solyc10g047090	"50S ribosomal protein L2, chloroplastic (AHRD V3.3 *-* A0A291IBB3_9ROSI)"	8
Solyc10g047960	transmembrane protein (AHRD V3.3 *** AT3G49720.3)	8
Solyc10g054455	Unknown protein	8
Solyc10g054600	NBS-LRR resistance protein (AHRD V3.3 *-* A0A2K3NU03_TRIPR)	8
Solyc10g054610	NBS-LRR resistance protein (AHRD V3.3 *-* A0A2K3PMF0_TRIPR)	8
Solyc10g061885	Unknown protein	8
Solyc10g061990	NADH-ubiquinone oxidoreductase chain 4 (AHRD V3.3 *** A0A2G2X0J9_CAPBA)	8
Solyc11g020690	Unknown protein	8
Solyc11g045220	Pentatricopeptide repeat (AHRD V3.3 *** A0A200QEC7_9MAGN)	8
Solyc12g016050	Protein kinase domain (AHRD V3.3 *-* A0A200R9A8_9MAGN)	8
Solyc12g017420	ABC transporter-like (AHRD V3.3 *** A0A200R0Y3_9MAGN)	8
Solyc12g035170	Pentatricopeptide repeat (AHRD V3.3 *** A0A200QSD1_9MAGN)	8
Solyc12g036850	Unknown protein	8
Solyc12g040365	Protein kinase (AHRD V3.3 *** Q8LES3_ARATH)	8
Solyc12g044420	Avr9/Cf-9 rapidly elicited protein (AHRD V3.3 *** Q9ZU12_ARATH)	8
Solyc12g044585	Unknown protein	8
Solyc12g087850	Basic helix-loop-helix (BHLH) DNA-binding superfamily protein (AHRD V3.3 *** A0A2U1PAJ2_ARTAN)	8
Solyc12g089100	"Outer envelope pore protein 24A, chloroplastic (AHRD V3.3 *** A0A2G3B427_CAPCH)"	8
Solyc00g181240	Unknown protein	7
Solyc00g500254	"50S ribosomal protein L20, chloroplastic (AHRD V3.3 *-* A0A2P1M7F3_9LAMI)"	7
Solyc00g500289	Unknown protein	7
Solyc01g009370	Cytochrome P450 (AHRD V3.3 *** A0A2U1MC34_ARTAN)	7
Solyc01g014820	Inosine-uridine preferring nucleoside hydrolase family protein (AHRD V3.3 *-* A0A2U1LEG5_ARTAN)	7
Solyc01g016790	Unknown protein	7
Solyc01g017750	Unknown protein	7
Solyc01g066612	ATP-dependent DNA helicase (AHRD V3.3 *-* A0A2G3C774_CAPCH)	7
Solyc01g088380	DNA replication helicase (AHRD V3.3 *** A0A2U1N8T9_ARTAN)	7
Solyc01g100900	WAT1-related protein (AHRD V3.3 *** K4B1C1_SOLLC)	7
Solyc01g106055	Receptor-like protein kinase (AHRD V3.3 *-* A0A2K3NHR2_TRIPR)	7
Solyc02g076830	Cell attachment protein in somatic embryogenesis (AHRD V3.3 *** Q6I6Y6_DAUCA)	7
Solyc02g080110	transmembrane protein (AHRD V3.3 *** AT4G21215.2)	7
Solyc02g086160	plastidic glucose translocator 1	7
Solyc02g090610	Unknown protein	7
Solyc02g094610	ARM repeat superfamily protein (AHRD V3.3 *** F4HNZ9_ARATH)	7
Solyc03g006120	Transcription factor TGA like domain (AHRD V3.3 *** A0A200Q9U0_9MAGN)	7
Solyc03g013510	Unknown protein	7
Solyc03g062960	Unknown protein	7
Solyc03g114960	Galactose oxidase/kelch repeat superfamily protein (AHRD V3.3 *** A0A1P8ATP8_ARATH)	7
Solyc03g118030	Glutamyl-tRNA(Gln) amidotransferase subunit A (AHRD V3.3 *** A0A2K3P380_TRIPR)	7
Solyc04g007440	GDSL esterase/lipase (AHRD V3.3 *** A0A2G3CD35_CAPCH)	7
Solyc04g051600	tRNA(His) guanylyltransferase 1 (AHRD V3.3 *** A0A1U8DYC8_CAPAN)	7
Solyc04g055225	Retrovirus-related Pol polyprotein from transposon TNT 1-94 (AHRD V3.3 *-* A0A2K3MQ97_TRIPR)	7
Solyc04g056460	TGACG-sequence-specific DNA-binding protein TGA-1B (AHRD V3.3 *** A0A2G3BIB7_CAPCH)	7
Solyc04g074840	Protein DETOXIFICATION (AHRD V3.3 *** A0A218X5P1_PUNGR)	7
Solyc04g077940	RNA binding protein (AHRD V3.3 *-* AT2G43410.4)	7
Solyc04g079260	Patatin (AHRD V3.3 *** A0A2G2ZRS1_CAPAN)	7
Solyc05g005190	ADP-ribosylation factor (AHRD V3.3 *** A0A2U1LV56_ARTAN)	7
Solyc05g009070	Protein phosphatase 2C family protein (AHRD V3.3 *** A0A2U1KGE8_ARTAN)	7
Solyc05g014970	Urease (AHRD V3.3 *** Q93WI8_SOLTU)	7
Solyc05g055610	tRNA wybutosine-synthesizing protein 2/3/4 (AHRD V3.3 *** A0A2G2WUK7_CAPBA)	7
Solyc05g056530	DDT domain-containing protein (AHRD V3.3 *** F4KB54_ARATH)	7
Solyc06g005530	Flowering-promoting factor 1 (AHRD V3.3 *** A0A1J3E4L1_NOCCA)	7
Solyc06g008920	AMP-dependent synthetase/ligase (AHRD V3.3 *** A0A200QNF3_9MAGN)	7
Solyc06g011370	Chaperone protein ClpB (AHRD V3.3 *-* B2IUM0_NOSP7)	7
Solyc06g048960	Dicer-like 2a	7
Solyc06g052115	RNA-binding protein 1-like (AHRD V3.3 *-* A0A2I4GFY9_9ROSI)	7
Solyc06g069080	Tetratricopeptide repeat (AHRD V3.3 *** A0A200Q6C1_9MAGN)	7
Solyc06g072590	Unknown protein	7
Solyc06g073920	CRABS CLAW-like protein 2a	7
Solyc07g006650	Xylose isomerase (AHRD V3.3 *** A0A1U8H8G3_CAPAN)	7
Solyc07g009133	"F-box domain, FBD domain, Leucine-rich repeat domain, L domain-like protein (AHRD V3.3 *** A0A2U1MPQ0_ARTAN)"	7
Solyc07g018010	bHLH transcription factor139	7
Solyc07g042315	3-oxoacyl-acyl-carrier-protein synthase (AHRD V3.3 *** A0A0D3GTI7_9ORYZ)	7
Solyc07g052240	L-ascorbate oxidase-like protein (AHRD V3.3 *** A0A2G2V9R9_CAPBA)	7
Solyc07g065950	enhancer of mRNA-decapping protein 4-like (AHRD V3.3 *-* A0A2I4F2H1_9ROSI)	7
Solyc08g006720	Glutathione peroxidase (AHRD V3.3 *** A0A1U8EXY8_CAPAN)	7
Solyc08g066970	Nucleotide/sugar transporter family protein (AHRD V3.3 *-* A0A2U1NJJ9_ARTAN)	7
Solyc08g068160	Flavin-containing monooxygenase (AHRD V3.3 *** D2IGV1_SOLLC)	7
Solyc08g075320	Cytochrome P450 (AHRD V3.3 *** A0A200R6R4_9MAGN)	7
Solyc08g077600	SNF2-related (AHRD V3.3 *** A0A200QQJ8_9MAGN)	7
Solyc08g077960	GATA transcription factor 26 (AHRD V3.3 *** A0A2G2XLP4_CAPBA)	7
Solyc08g150147	"Serine-threonine protein kinase, plant-type, putative (AHRD V3.3 *** B9RCR3_RICCO)"	7
Solyc09g005870	Cytochrome c-type biogenesis protein CcmE (AHRD V3.3 *** A0A1J3F0T2_NOCCA)	7
Solyc09g010530	Cation/H(+) antiporter 20 (AHRD V3.3 *** A0A1U8E5Q9_CAPAN)	7
Solyc09g057920	"N-alpha-acetyltransferase 25, NatB auxiliary subunit (AHRD V3.3 *** A0A1J3JDT3_NOCCA)"	7
Solyc09g059830	Disease resistance protein RGA2 (AHRD V3.3 *-* A0A1U8GK21_CAPAN)	7
Solyc09g090550	Arp2/3 complex 34 kDa subunit (AHRD V3.3 *** A0A2G2W1L9_CAPBA)	7
Solyc10g007073	Protein DETOXIFICATION (AHRD V3.3 *** A0A2I4H3J9_9ROSI)	7
Solyc10g009160	Bromodomain (AHRD V3.3 *** A0A200QTX5_9MAGN)	7
Solyc10g017530	RNA helicase DEAD33	7
Solyc10g074910	Acetyltransferase NSI (AHRD V3.3 *** NSI_ARATH)	7
Solyc10g080782	Unknown protein	7
Solyc11g006675	Photosystem II reaction center protein H (AHRD V3.3 *-* A0A2G3AK88_CAPAN)	7
Solyc11g011770	Homeodomain-like superfamily protein (AHRD V3.3 *-* A0A2U1PJR7_ARTAN)	7
Solyc11g042470	Tubulin-folding cofactor E (AHRD V3.3 *** A0A2G2W6C5_CAPBA)	7
Solyc11g044933	"Transposon, En/Spm-like, Transposase-associated domain protein (AHRD V3.3 *** A0A2U1M4R3_ARTAN)"	7
Solyc11g045332	Paired amphipathic helix protein Sin3-like 2 (AHRD V3.3 *-* A0A2G2XIB9_CAPBA)	7
Solyc11g068690	Plant intracellular ras-group-related lrr protein 4 (AHRD V3.3 *-* A0A314KZJ1_NICAT)	7
Solyc11g150137	B3 domain-containing transcription factor VRN1-like (AHRD V3.3 --* XP_004234716.1)	7
Solyc12g010280	Unknown protein	7
Solyc12g011255	transcription factor HHO6-like (AHRD V3.3 *** XP_025884461.1)	7
Solyc12g049255	protein BIG GRAIN 1-like B (AHRD V3.3 *-* A0A2I4GKW9_9ROSI)	7
Solyc12g062227	L-ascorbate oxidase-like protein (AHRD V3.3 *-* A0A2G2YAC6_CAPAN)	7
Solyc12g082794	Unknown protein	7
Solyc12g094740	Unknown protein	7
Solyc12g095800	Chaperone protein dnaJ 10 (AHRD V3.3 *** A0A2G2YA74_CAPAN)	7
Solyc12g095900	protein EARLY FLOWERING 3 (AHRD V3.3 *** A0A2I4FS73_9ROSI)	7
Solyc00g500012	Unknown protein	6
Solyc00g500353	Phenylalanine ammonia-lyase (AHRD V3.3 *** A0A2G2VZP0_CAPBA)	6
Solyc01g006280	Formate--tetrahydrofolate ligase (AHRD V3.3 *** A0A2G3DED7_CAPCH)	6
Solyc01g006440	Protein NRT1/ PTR FAMILY 7.1 (AHRD V3.3 *** A0A1U8GXZ4_CAPAN)	6
Solyc01g011495	"Defensin-like protein 1 (AHRD V3.3 *** A0A1U8FEJ7_CAPAN),Pfam:PF00304"	6
Solyc01g015293	Unknown protein	6
Solyc01g034050	Histone-lysine N-methyltransferase ASHR1 (AHRD V3.3 *-* A0A2G2WJX2_CAPBA)	6
Solyc01g050070	Transmembrane protein (AHRD V3.3 *** A0A1P8AMQ6_ARATH)	6
Solyc01g058530	Ribosomal protein S18 (AHRD V3.3 *-* A0A2Z5UCK0_CUSJA)	6
Solyc01g058535	Unknown protein	6
Solyc01g095730	PAP/OAS1 substrate-binding domain superfamily (AHRD V3.3 *-* F4J4G2_ARATH)	6
Solyc01g104220	Transmembrane emp24 domain-containing protein p24delta3 (AHRD V3.3 *** A0A2G3AUH9_CAPCH)	6
Solyc01g106570	DUF21 domain-containing protein (AHRD V3.3 *** A0A2G2Y3A4_CAPAN)	6
Solyc01g107940	RING/U-box superfamily protein (AHRD V3.3 *** A0A1P8B1Z6_ARATH)	6
Solyc01g110130	DNA helicase (AHRD V3.3 *** A0A2G3BW33_CAPCH)	6
Solyc01g111020	"Pentatricopeptide repeat-containing protein MRL1, chloroplastic (AHRD V3.3 *** A0A2G2W9F4_CAPBA)"	6
Solyc01g150122	Unknown protein	6
Solyc02g037500	Unknown protein	6
Solyc02g044020	Dual-specificity RNA methyltransferase RlmN (AHRD V3.3 *-* A0A1J3CX71_NOCCA)	6
Solyc02g050267	Unknown protein	6
Solyc02g078690	Carboxypeptidase (AHRD V3.3 *** A0A1U8FL14_CAPAN)	6
Solyc02g082860	"Isocitrate dehydrogenase NAD subunit, mitochondrial (AHRD V3.3 *** A0A2P6TV14_CHLSO)"	6
Solyc02g083040	DUF241 domain-containing protein (AHRD V3.3 *** A0A1Q3CEB1_CEPFO)	6
Solyc02g083700	Alpha-mannosidase (AHRD V3.3 *** A0A1U8FVM7_CAPAN)	6
Solyc02g083720	MLO-like protein (AHRD V3.3 *** K4BAP0_SOLLC)	6
Solyc02g092750	Protein phosphatase 2C family protein (AHRD V3.3 *** A0A2U1MLG3_ARTAN)	6
Solyc03g005480	WAT1-related protein (AHRD V3.3 *** K4BDX2_SOLLC)	6
Solyc03g013300	RlpA-like double-psi beta-barrel domain-containing protein (AHRD V3.3 *** A0A2U1M803_ARTAN)	6
Solyc03g044060	Formin-like protein (AHRD V3.3 *** A0A2G3CLP8_CAPCH)	6
Solyc03g098745	Retrovirus-related Pol polyprotein from transposon TNT 1-94 (AHRD V3.3 *-* A0A2K3PAJ3_TRIPR)	6
Solyc03g111140	Malate synthase (AHRD V3.3 *** A0A1U8FXE5_CAPAN)	6
Solyc03g111410	B3 domain-containing protein (AHRD V3.3 *-* A0A1Q3B6Y6_CEPFO)	6
Solyc03g111570	callose synthase 10 (AHRD V3.3 *** A0A2I4E5T8_9ROSI)	6
Solyc03g111870	E3 ubiquitin-protein ligase RGLG2-like (AHRD V3.3 *** A0A2I4E6G4_9ROSI)	6
Solyc03g117270	F-box family protein (AHRD V3.3 *** A0A2U1L823_ARTAN)	6
Solyc03g119030	Peroxin-3 (AHRD V3.3 *** A0A2U1LRY0_ARTAN)	6
Solyc03g120200	RNA helicase DEAH-box11	6
Solyc03g121510	Cytochrome p450 (AHRD V3.3 *** E5GCA5_CUCME)	6
Solyc03g121980	Developmentally-regulated GTP-binding protein 2 (AHRD V3.3 *** B6TJC5_MAIZE)	6
Solyc04g016060	Protein MIZU-KUSSEI 1 (AHRD V3.3 *** A0A1U8GTB5_CAPAN)	6
Solyc04g051095	Unknown protein	6
Solyc04g055060	serine/threonine-protein phosphatase 7 long form homolog (AHRD V3.3 *-* XP_019066952.1)	6
Solyc04g074250	Methyl-CpG binding domain protein (AHRD V3.3 *-* A0A2K3LPB7_TRIPR)	6
Solyc04g076200	Adenine nucleotide alpha hydrolases-like superfamily protein (AHRD V3.3 *** Q84TF6_ARATH)	6
Solyc04g081290	"""Cytokinin riboside 5-monophosphate phosphoribohydrolase (AHRD V3.3 *** A0A2G2X1Q5_CAPBA)"""	6
Solyc04g082000	Phospholipase D (AHRD V3.3 *** K4BVS9_SOLLC)	6
Solyc05g009583	protein FAR1-RELATED SEQUENCE 5-like (AHRD V3.3 *-* A0A2I4FDV7_9ROSI)	6
Solyc05g009640	bHLH transcription factor 037	6
Solyc05g043360	Laccase (AHRD V3.3 *** K4C0L8_SOLLC)	6
Solyc05g049900	"UPF0187 protein, chloroplastic (AHRD V3.3 *** A0A1U8GN47_CAPAN)"	6
Solyc05g055590	lysine-specific histone demethylase 1 homolog 1 (AHRD V3.3 *** A0A2I4HTG5_9ROSI)	6
Solyc05g056160	Proteasome subunit beta (AHRD V3.3 *** A0A2G3CJ01_CAPCH)	6
Solyc06g035727	Eukaryotic translation initiation factor 4G (AHRD V3.3 *-* A0A2G3DIY4_CAPCH)	6
Solyc06g036800	Unknown protein	6
Solyc06g060380	Sister chromatid cohesion protein PDS5-like protein A (AHRD V3.3 *** A0A1J3GEG2_NOCCA)	6
Solyc06g066090	AFG1-like ATPase family protein (AHRD V3.3 *** A0A2U1LH52_ARTAN)	6
Solyc06g071880	60S ribosomal protein L17 (AHRD V3.3 *** A0A2I0X0J2_9ASPA)	6
Solyc06g082860	Cytochrome and DOMON domain-containing protein (AHRD V3.3 *** A0A2G2ZEL3_CAPAN)	6
Solyc07g006710	Pathogenesis-related protein PR-1 (AHRD V3.3 *** A0A2G3BX31_CAPCH)	6
Solyc07g021460	Glutathione S-transferase (AHRD V3.3 *** A0A200QSE6_9MAGN)	6
Solyc07g038170	Unknown protein	6
Solyc07g051990	protein LAZ1-like isoform X1 (AHRD V3.3 *-* A0A1U8FGQ5_CAPAN)	6
Solyc08g006780	Nucleoid-associated protein (AHRD V3.3 *** A0A1J3J8Y5_NOCCA)	6
Solyc08g008170	Calcium-dependent protein kinase (AHRD V3.3 *** B2KTA5_WHEAT)	6
Solyc08g016360	Unknown protein	6
Solyc08g016370	RING/U-box superfamily protein (AHRD V3.3 *-* A0A1P8B7R8_ARATH)	6
Solyc08g062250	Guanylate-binding family protein (AHRD V3.3 *-* A0A2U1PP48_ARTAN)	6
Solyc08g065670	Protein phosphatase 2C family protein (AHRD V3.3 *** A0A2U1LRS6_ARTAN)	6
Solyc08g067420	DNAse I-like superfamily protein (AHRD V3.3 *-* A0A178UDZ2_ARATH)	6
Solyc08g067480	V-ATPase proteolipid subunit (AHRD V3.3 *** A0A200Q0M0_9MAGN)	6
Solyc08g068690	Tyramine n-hydroxycinnamoyl transferase (AHRD V3.3 *** Q5D8C0_CAPAN)	6
Solyc08g075440	conserved oligomeric Golgi complex subunit 6 (AHRD V3.3 *** A0A2I4E5B9_9ROSI)	6
Solyc08g077440	Lon protease homolog (AHRD V3.3 *** A0A2U1LET6_ARTAN)	6
Solyc08g082310	RING/U-box superfamily protein (AHRD V3.3 *** F4KJ04_ARATH)	6
Solyc09g006000	zinc/iron-chelating domain protein (AHRD V3.3 *** AT5G02710.3)	6
Solyc09g064690	NB-LRR tospovirus immune receptor (AHRD V3.3 *-* A0A221IWU8_SOLHA)	6
Solyc09g065110	non-structural protein (AHRD V3.3 *** AT1G03180.5)	6
Solyc09g090500	"Cyclopropane-fatty-acyl-phospholipid synthase (AHRD V3.3 *** A0A2U1QM01_ARTAN),Pfam:PF02353"	6
Solyc09g090890	"DNA mismatch repair protein MSH1, mitochondrial (AHRD V3.3 *-* A0A2G2ZUJ8_CAPAN)"	6
Solyc10g008720	GDSL esterase/lipase (AHRD V3.3 *** A0A2G3D516_CAPCH)	6
Solyc10g037930	coiled-coil domain-containing protein SCD2-like (AHRD V3.3 *-* A0A2I4GND9_9ROSI)	6
Solyc10g045240	Beta-glucosidase (AHRD V3.3 *** F8R893_9MAGN)	6
Solyc10g074920	"Mannan endo-1,4-beta-mannosidase (AHRD V3.3 *** A0A2K3PQN7_TRIPR)"	6
Solyc11g005060	NADH:ubiquinone oxidoreductase intermediate-associated protein 30 (AHRD V3.3 *** A0A2U1L3K2_ARTAN)	6
Solyc11g005570	axoneme-associated protein MST101(2) protein (AHRD V3.3 *** AT2G44820.1)	6
Solyc11g020180	Nuclear pore complex protein NUP88 (AHRD V3.3 *-* A0A2G2YE72_CAPAN)	6
Solyc11g020580	Unknown protein	6
Solyc11g032230	12-oxophytodienoate reductase (AHRD V3.3 *** A0A2K3MVZ0_TRIPR)	6
Solyc11g066000	cyclin-dependent protein kinase inhibitor SMR3-like (AHRD V3.3 *-* A0A2I4FWF9_9ROSI)	6
Solyc12g006370	Polyamine oxidase-like protein (AHRD V3.3 *** A0A2K3NN16_TRIPR)	6
Solyc12g019420	BTB/POZ and TAZ domain-containing protein 3 (AHRD V3.3 *** A0A1U8ET19_CAPAN)	6
Solyc12g044190	Pvr4 (AHRD V3.3 *** A0A1D5AHY8_CAPAN)	6
Solyc12g062733	"Zinc finger, GRF-type (AHRD V3.3 --* A0A2U1LVQ4_ARTAN)"	6
Solyc12g082710	SPX domain-containing membrane protein (AHRD V3.3 *-* A0A1U8H343_CAPAN)	6
Solyc12g089270	Auxin responsive SAUR protein (AHRD V3.3 *** A0A2U1P3N8_ARTAN)	6
Solyc12g096900	Disease resistance protein (TIR-NBS-LRR class) family (AHRD V3.3 *-* A0A2U1LJH5_ARTAN)	6
Solyc00g500013	Unknown protein	5
Solyc00g500120	Unknown protein	5
Solyc00g500390	zinc finger CCCH domain-containing protein 24 (AHRD V3.3 --* XP_022001075.1)	5
Solyc00g500391	Unknown protein	5
Solyc00g500401	Unknown protein	5
Solyc01g009100	60S ribosomal protein L30 (AHRD V3.3 *-* A0A2G2XP72_CAPBA)	5
Solyc01g011470	Kirola (AHRD V3.3 *-* A0A2U1MSV5_ARTAN)	5
Solyc01g012720	Endoribonuclease Dicer-like protein 2 (AHRD V3.3 *-* A0A2G2VE75_CAPBA)	5
Solyc01g057857	Peptidyl-prolyl cis-trans isomerase PASTICCINO1 (AHRD V3.3 *-* A0A2G2Y582_CAPAN)	5
Solyc01g068490	RING-type E3 ubiquitin transferase (AHRD V3.3 *** A0A200RD53_9MAGN)	5
Solyc01g080640	ABC transporter C family member 4 (AHRD V3.3 *** A0A2G3DI56_CAPCH)	5
Solyc01g094800	ATP-dependent helicase BRM (AHRD V3.3 *** A0A2G2YXU8_CAPAN)	5
Solyc01g094840	RING/U-box superfamily protein (AHRD V3.3 *** A0A2U1M4T4_ARTAN)	5
Solyc01g094850	Pentatricopeptide repeat-containing protein (AHRD V3.3 *** A0A2K3NKK0_TRIPR)	5
Solyc01g095750	Long chain acyl-CoA synthetase 5 (AHRD V3.3 *** A0A2G3BTB6_CAPCH)	5
Solyc01g103410	KH domain-containing protein (AHRD V3.3 *** A0A2G2W8I6_CAPBA)	5
Solyc01g107200	QWRF motif-containing protein 2 (AHRD V3.3 *** A0A2G2Y2D4_CAPAN)	5
Solyc01g108210	Cytochrome P450 (AHRD V3.3 *** A0A200QZB6_9MAGN)	5
Solyc01g108680	Methylketone synthase Ib (AHRD V3.3 *** E0YCS5_SOLLC)	5
Solyc01g150171	Unknown protein	5
Solyc02g031910	PB1 domain-containing protein/Pkinase_Tyr domain-containing protein (AHRD V3.3 *** A0A1Q3BH41_CEPFO)	5
Solyc02g065710	GDSL esterase/lipase (AHRD V3.3 *** A0A2R6RUC3_ACTCH)	5
Solyc02g067655	Unknown protein	5
Solyc02g067830	Protein kinase G11A (AHRD V3.3 *** A0A2G3A680_CAPAN)	5
Solyc02g068340	Kinesin-like protein (AHRD V3.3 *** O24147_TOBAC)	5
Solyc02g070260	Outer arm dynein light chain 1 protein (AHRD V3.3 *** A0A2U1P7A2_ARTAN)	5
Solyc02g077110	Phospholipase A1-II 1 (AHRD V3.3 *** A0A2G2XE87_CAPBA)	5
Solyc02g085360	CYP90B3 mRNA for cytochrome P450	5
Solyc02g086680	peptide deformylase AF250958	5
Solyc02g088300	ERD (Early-responsive to dehydration stress) family protein (AHRD V3.3 *** A0A2U1KPJ9_ARTAN)	5
Solyc02g091770	Starch synthase (AHRD V3.3 *-* A0A200QA36_9MAGN)	5
Solyc02g093190	Histone-lysine N-methyltransferase (AHRD V3.3 *-* Q76I95_PETHY)	5
Solyc02g150147	S-adenosylmethionine decarboxylase (AHRD V3.3 *-* Q6KC47_PRUPE)	5
Solyc03g005650	Disease resistance protein (AHRD V3.3 *** A0A200Q3R7_9MAGN)	5
Solyc03g005660	Disease resistance protein (AHRD V3.3 *** A0A2U1N8H9_ARTAN)	5
Solyc03g013150	Unknown protein	5
Solyc03g025160	protein PATRONUS 2 (AHRD V3.3 *** XP_011084447.1)	5
Solyc03g058880	"Translation factor GUF1 homolog, mitochondrial (AHRD V3.3 *** A0A2G3CMF5_CAPCH)"	5
Solyc03g083140	Unknown protein	5
Solyc03g083380	O-acyltransferase WSD1-like (AHRD V3.3 *** A0A2I4DRV2_9ROSI)	5
Solyc03g096710	Unknown protein	5
Solyc03g111260	Ribonuclease J (AHRD V3.3 *** A0A1J3CQJ0_NOCCA)	5
Solyc03g118340	ATP-dependent Clp protease ATP-binding subunit ClpC (AHRD V3.3 *** A0A327YAA3_9BACI)	5
Solyc03g122370	ARM repeat superfamily protein (AHRD V3.3 *** AT1G72560.7)	5
Solyc04g008330	Glycosyltransferase (AHRD V3.3 *** A0A0A1WCD6_NICAT)	5
Solyc04g014853	DDE_4 domain-containing protein (AHRD V3.3 *-* A0A1Q3CPS6_CEPFO)	5
Solyc04g014855	Myb/SANT-like domain-containing protein (AHRD V3.3 *-* A0A2U1LQK4_ARTAN)	5
Solyc04g015940	ARM repeat superfamily protein (AHRD V3.3 *** F4JNL5_ARATH)	5
Solyc04g024540	Protein Ycf2 (AHRD V3.3 *-* A0A2G2VDC7_CAPBA)	5
Solyc04g025110	MADS-box transcription factor (AHRD V3.3 *** A0A2K3LJJ6_TRIPR)	5
Solyc04g045660	MLH1	5
Solyc04g051427	zinc finger BED domain-containing protein RICESLEEPER 2-like (AHRD V3.3 *-* A0A2I4EGG2_9ROSI)	5
Solyc04g076150	hypothetical protein (AHRD V3.3 *** AT1G58120.1)	5
Solyc04g080650	Cytochrome P450 (AHRD V3.3 *-* A0A200QE46_9MAGN)	5
Solyc04g082020	"Zinc finger, DNL-type, Mitochondrial import protein TIM15 (AHRD V3.3 *** A0A2U1M1T5_ARTAN)"	5
Solyc05g005540	Polygalacturonase-1 non-catalytic subunit beta (AHRD V3.3 *** GP1_SOLLC)	5
Solyc05g006000	protein NRT1/ PTR FAMILY 1.2-like (AHRD V3.3 *** A0A2I4HMB7_9ROSI)	5
Solyc05g006220	IAA-amino acid hydrolase ILR1-like 1 (AHRD V3.3 *** A0A2G3B8H5_CAPCH)	5
Solyc05g006980	Homeobox-leucine zipper protein HOX16 (AHRD V3.3 *** A0A1U8EXU3_CAPAN)	5
Solyc05g007110	WRKY transcription factor 76	5
Solyc05g009780	Methionine aminopeptidase (AHRD V3.3 *** A0A2G2VA22_CAPBA)	5
Solyc05g010760	myosin heavy chain-like protein (AHRD V3.3 *-* AT4G31340.2)	5
Solyc05g010817	"Aminotransferase-like, plant mobile domain family protein (AHRD V3.3 *-* A0A0K9NPT3_ZOSMR)"	5
Solyc05g013810	Cellulase (Glycosyl hydrolase family 5) protein (AHRD V3.3 *-* A0A1I9LMY2_ARATH)	5
Solyc05g017900	EamA domain-containing protein (AHRD V3.3 *-* A0A2U1MSW3_ARTAN)	5
Solyc05g050460	Zinc finger CCCH domain-containing protein 53-like (AHRD V3.3 *-* A0A2K3PKI8_TRIPR)	5
Solyc05g050490	ATPase (AHRD V3.3 *-* A0A2G2WSP7_CAPBA)	5
Solyc05g054510	Dof zinc finger protein (AHRD V3.3 *-* A0A2K3NE75_TRIPR)	5
Solyc05g054600	Methionine--tRNA ligase (AHRD V3.3 *** A0A2G2WVB1_CAPBA)	5
Solyc05g150108	Retrovirus-related Pol polyprotein from transposon TNT 1-94 (AHRD V3.3 *-* A0A2G2W4T7_CAPBA)	5
Solyc06g005140	"Pentatricopeptide repeat-containing protein, mitochondrial (AHRD V3.3 *** A0A2G3DBW2_CAPCH)"	5
Solyc06g009890	Unknown protein	5
Solyc06g019130	Unknown protein	5
Solyc06g043210	E3 ubiquitin-protein ligase UPL5 (AHRD V3.3 *-* A0A2G2WUZ6_CAPBA)	5
Solyc06g051750	Cytochrome P450 (AHRD V3.3 *** A0A200PWT8_9MAGN)	5
Solyc06g064620	"beta-fructofuranosidase, insoluble isoenzyme CWINV1-like (AHRD V3.3 *** A0A2I4GXG9_9ROSI)"	5
Solyc06g064900	Unknown protein	5
Solyc06g072050	CBS domain containing protein (AHRD V3.3 *** B6U1W0_MAIZE)	5
Solyc06g075190	Methyltransferase-related protein (AHRD V3.3 *** A0A2K3LQ98_TRIPR)	5
Solyc07g006290	WAT1-related protein (AHRD V3.3 *** K4CBA0_SOLLC)	5
Solyc07g007990	Nucleotide/sugar transporter family protein (AHRD V3.3 *** A0A2U1NJJ9_ARTAN)	5
Solyc07g022790	Calcium-transporting ATPase (AHRD V3.3 *** A0A2G2VA10_CAPBA)	5
Solyc07g032220	Phospholipase A2-gamma (AHRD V3.3 *** A0A2G3BYR8_CAPCH)	5
Solyc07g042630	Terpene cyclase/mutase family member (AHRD V3.3 *** A0A1U8HG00_CAPAN)	5
Solyc07g044810	Endoplasmic reticulum-Golgi intermediate compartment protein 3 (AHRD V3.3 *** A0A1J3HP52_NOCCA)	5
Solyc07g053580	S-adenosyl-L-methionine-dependent methyltransferase superfamily protein (AHRD V3.3 *** B6UDN2_MAIZE)	5
Solyc07g055230	60S ribosomal protein L11 (AHRD V3.3 *-* A0A2G2VRP4_CAPBA)	5
Solyc07g055350	Cytochrome (AHRD V3.3 *** A0A2G2WEH0_CAPBA)	5
Solyc07g056100	Unknown protein	5
Solyc07g062880	Protein yippee-like (AHRD V3.3 *** A0A2G2WF08_CAPBA)	5
Solyc07g064580	Actin cytoskeleton-regulatory complex pan-like protein (AHRD V3.3 *** Q9LPT5_ARATH)	5
Solyc07g065180	"""Cytokinin riboside 5-monophosphate phosphoribohydrolase LOG (AHRD V3.3 *** A0A200RBG5_9MAGN)"""	5
Solyc07g065890	Uridine kinase (AHRD V3.3 *** A0A2G3C2E2_CAPCH)	5
Solyc08g005400	DNA (Cytosine-5)-methyltransferase CMT2 (AHRD V3.3 *** A0A2G3ANN9_CAPAN)	5
Solyc08g014130	Isopropylmalate synthase (AHRD V3.3 *** K4CJ46_SOLLC)	5
Solyc08g044305	receptor-like protein kinase (AHRD V3.3 *-* A0A1U7WU94_NICSY)	5
Solyc08g080450	Protein HAPLESS 2 (AHRD V3.3 *** A0A2G3AE32_CAPAN)	5
Solyc08g082230	transmembrane protein (AHRD V3.3 *-* AT1G64385.2)	5
Solyc09g005890	centrosomal protein of 135 kDa-like protein (AHRD V3.3 *-* AT2G37370.3)	5
Solyc09g008540	"Carbohydrate esterase, putative (DUF303) (AHRD V3.3 *-* Q0WNN6_ARATH)"	5
Solyc09g064645	Ribonuclease H-like domain-containing protein (AHRD V3.3 *-* A0A2U1M464_ARTAN)	5
Solyc09g082580	Auxin canalization protein (DUF828) (AHRD V3.3 *** Q8VY20_ARATH)	5
Solyc09g082980	DUF506 domain-containing protein (AHRD V3.3 *** A0A1Q3BNU4_CEPFO)	5
Solyc10g007790	Unknown protein	5
Solyc10g049640	Amino acid/polyamine transporter I (AHRD V3.3 *** A0A200R342_9MAGN)	5
Solyc10g080160	30S ribosomal protein S9 (AHRD V3.3 *** A0A2G3CAH5_CAPCH)	5
Solyc10g083510	Growth-regulating factor 3 (AHRD V3.3 *** A0A2G2VUQ5_CAPBA)	5
Solyc10g085250	Unknown protein	5
Solyc10g085280	UDP-glycosyltransferase 76E1 (AHRD V3.3 *** U76E1_SOLLC)	5
Solyc11g005970	Pentatricopeptide repeat (AHRD V3.3 *** A0A200RCH3_9MAGN)	5
Solyc11g008740	Sister chromatid cohesion 1 protein 4 (AHRD V3.3 *** A0A1U8ESX9_CAPAN)	5
Solyc11g012360	Tonoplast dicarboxylate transporter (AHRD V3.3 *** A0A2G3AZI6_CAPCH)	5
Solyc11g012480	Thymidine kinase (AHRD V3.3 *** A0A1U8EY32_CAPAN)	5
Solyc11g019960	immunoglobulin (AHRD V3.3 *** AT1G50120.1)	5
Solyc11g039950	Splicing factor 3B subunit 4 (AHRD V3.3 *-* A0A1J3HL99_NOCCA)	5
Solyc11g045310	"Transcription factor, MADS-box (AHRD V3.3 *-* A0A2U1Q810_ARTAN)"	5
Solyc11g051123	Unknown protein	5
Solyc11g066610	ATPase complex subunit (AHRD V3.3 *** Q0WRX7_ARATH)	5
Solyc11g069820	ABC transporter-like (AHRD V3.3 *** A0A200R5R6_9MAGN)	5
Solyc11g150127	Unknown protein	5
Solyc12g005590	Protein laz1 (AHRD V3.3 *** A0A1J6IMD3_NICAT)	5
Solyc12g021367	Unknown protein	5
Solyc12g042380	Stress up-regulated Nod 19 (AHRD V3.3 *** A0A200R3S5_9MAGN)	5
Solyc12g042900	"Cytochrome c oxidase subunit 5b-1, mitochondrial (AHRD V3.3 *** A0A1U8EZG2_CAPAN)"	5
Solyc12g056460	MADS-box transcription factor (AHRD V3.3 *** Q1EMR8_PLAMJ)	5
Solyc12g089020	Protein kinase domain (AHRD V3.3 *** A0A200R7I5_9MAGN)	5
Solyc12g097030	"Carboxyl-terminal-processing peptidase 2, chloroplastic (AHRD V3.3 *** A0A1U8EU11_CAPAN)"	5
Solyc12g098607	Cysteine proteinase inhibitor (AHRD V3.3 *** A0A2G2YAU0_CAPAN)	5
Solyc12g098910	Non-specific serine/threonine protein kinase (AHRD V3.3 *** A0A2G2VIL4_CAPBA)	5
Solyc00g500163	Unknown protein	4
Solyc00g500266	Unknown protein	4
Solyc01g005250	Aspartate-semialdehyde dehydrogenase (AHRD V3.3 *** A0A2G3AYJ3_CAPCH)	4
Solyc01g006000	GPI mannosyltransferase 2 (AHRD V3.3 *** A0A2G3DEG8_CAPCH)	4
Solyc01g006580	2-oxoglutarate (2OG) and Fe(II)-dependent oxygenase superfamily protein (AHRD V3.3 *** A0A2U1LXD5_ARTAN)	4
Solyc01g007950	Peroxidase (AHRD V3.3 *** K4ASZ3_SOLLC)	4
Solyc01g011117	protein TIFY 9-like (AHRD V3.3 --* XP_025884767.1)	4
Solyc01g011190	Sec1 family domain-containing protein MIP3 (AHRD V3.3 *-* A0A2G3BC24_CAPCH)	4
Solyc01g017960	Unknown protein	4
Solyc01g020440	Replication factor C subunit 3 (AHRD V3.3 *** A0A1U8E9Y1_CAPAN)	4
Solyc01g056650	"Starch synthase, chloroplastic/amyloplastic (AHRD V3.3 *-* A0A2G2XJF0_CAPBA)"	4
Solyc01g056830	Syntaxin (AHRD V3.3 *-* A0F0A7_NICBE)	4
Solyc01g066090	Glycosyltransferase (AHRD V3.3 *-* A0A2I4DPZ1_9ROSI)	4
Solyc01g066230	Unknown protein	4
Solyc01g079520	DNA mismatch repair protein MutS (AHRD V3.3 *** A0A200R263_9MAGN)	4
Solyc01g091050	Pectinesterase (AHRD V3.3 *** A0A2G2XP44_CAPBA)	4
Solyc01g102420	Unknown protein	4
Solyc01g106390	Glutamyl-tRNA reductase (AHRD V3.3 *** A0A2G2Y3E1_CAPAN)	4
Solyc01g106400	Peptide-methionine (R)-S-oxide reductase (AHRD V3.3 *** A0A2G2W8Z3_CAPBA)	4
Solyc01g107180	Phototropic-responsive NPH3 family protein (AHRD V3.3 *** A0A2U1N5P4_ARTAN)	4
Solyc01g107300	Protein phosphatase 2C family protein (AHRD V3.3 *** A0A2U1MLG3_ARTAN)	4
Solyc01g108230	LAG1 longevity assurance-like protein 2 (AHRD V3.3 *** A0A1U8E8G3_CAPAN)	4
Solyc01g109080	Serine/threonine-protein kinase SMG1 (AHRD V3.3 *** A0A2K3NMP5_TRIPR)	4
Solyc01g111520	Calcium-dependent lipid-binding (CaLB domain) family protein (AHRD V3.3 *** A0A1P8BD17_ARATH)	4
Solyc01g150166	Unknown protein	4
Solyc01g150167	MADS-box transcription factor 27 (AHRD V3.3 *** A0A2G2Y3D7_CAPAN)	4
Solyc02g014730	Cytochrome P450 (AHRD V3.3 *** A0A2U1QJ26_ARTAN)	4
Solyc02g021180	G-type lectin S-receptor-like serine/threonine-protein kinase (AHRD V3.3 *-* A0A1U8FGU3_CAPAN)	4
Solyc02g030375	Unknown protein	4
Solyc02g033030	Unknown protein	4
Solyc02g033100	PLATZ transcription factor family protein (AHRD V3.3 *** A0A2U1P2G6_ARTAN)	4
Solyc02g061680	Ubiquitin domain-containing protein DSK2b (AHRD V3.3 *** A0A2G3D7C7_CAPCH)	4
Solyc02g068040	Unknown protein	4
Solyc02g071560	Subtilisin-like protease (AHRD V3.3 *** A0A2I0VHD6_9ASPA)	4
Solyc02g071570	"Pentatricopeptide repeat-containing protein, chloroplastic (AHRD V3.3 *** A0A2G3A7D3_CAPAN)"	4
Solyc02g071870	Protein kinase domain (AHRD V3.3 *** A0A200QV78_9MAGN)	4
Solyc02g077550	DUF599 domain-containing protein (AHRD V3.3 *** A0A1Q3C482_CEPFO)	4
Solyc02g081080	O-fucosyltransferase (AHRD V3.3 *** A0A2P5F0G9_TREOI)	4
Solyc02g085790	T-complex protein 1 subunit zeta (AHRD V3.3 *** A0A2G3D7N6_CAPCH)	4
Solyc02g094180	Peroxidase (AHRD V3.3 *** K4BDL3_SOLLC)	4
Solyc03g036477	B3 domain-containing protein (AHRD V3.3 *** A0A2K3PAY3_TRIPR)	4
Solyc03g062700	ARM repeat superfamily protein (AHRD V3.3 *-* AT3G03970.6)	4
Solyc03g095425	Unknown protein	4
Solyc03g096120	Protein yippee-like (AHRD V3.3 *** A0A1U8GAE4_CAPAN)	4
Solyc03g111400	Adenine/guanine permease AZG1 (AHRD V3.3 *** A0A2G2X883_CAPBA)	4
Solyc03g111640	programmed cell death protein 4-like (AHRD V3.3 *** A0A2I4H0D9_9ROSI)	4
Solyc03g120380	auxin-regulated IAA19	4
Solyc04g004005	Unknown protein	4
Solyc04g005010	Ribonuclease H domain (AHRD V3.3 *** A0A200QLE9_9MAGN)	4
Solyc04g007610	Sulfhydryl oxidase (AHRD V3.3 *** A0A2G2ZHI0_CAPAN)	4
Solyc04g008245	Purple acid phosphatase (AHRD V3.3 *** A0A2I4E891_9ROSI)	4
Solyc04g011590	Lysine histidine transporter 1 (AHRD V3.3 *** A0A2G2ZFY1_CAPAN)	4
Solyc04g011860	Monothiol glutaredoxin-S1 (AHRD V3.3 *** A0A2G3CDZ0_CAPCH)	4
Solyc04g024990	Paired amphipathic helix protein Sin3-like 4 (AHRD V3.3 *** A0A2G2XIC0_CAPBA)	4
Solyc04g025530	Glutamate decarboxylase (AHRD V3.3 *** A0A2G2YVX0_CAPAN)	4
Solyc04g026310	DNA-directed RNA polymerase subunit beta (AHRD V3.3 *-* H6T9G5_MOLVE)	4
Solyc04g039810	Photosystem I assembly protein Ycf4 (AHRD V3.3 *** A0A2G3BYP9_CAPCH)	4
Solyc04g045340	"Phosphoglucomutase, cytoplasmic (AHRD V3.3 *** A0A2G2XRQ6_CAPBA)"	4
Solyc04g049380	Protein kinase superfamily protein (AHRD V3.3 *-* O80962_ARATH)	4
Solyc04g053120	4-alpha-glucanotransferase (AHRD V3.3 *** A0A1U8EWW1_CAPAN)	4
Solyc04g071990	Protein GIGANTEA (AHRD V3.3 *** A0A2G2ZPW3_CAPAN)	4
Solyc04g076390	Cysteine--tRNA ligase (AHRD V3.3 *** A0A1J3GNV7_NOCCA)	4
Solyc04g077660	Peptidylprolyl isomerase (AHRD V3.3 *** A0A2G3CPM3_CAPCH)	4
Solyc04g078050	TBP-associated factor 4B (AHRD V3.3 *** A0A1P8AM38_ARATH)	4
Solyc04g078320	F-box-like/WD repeat-containing protein TBL1XR1-A (AHRD V3.3 *** A0A2G3CPV9_CAPCH)	4
Solyc04g079700	Transducin/WD40 repeat-like superfamily protein (AHRD V3.3 *** A0A2U1PM75_ARTAN)	4
Solyc04g080530	Pectinesterase (AHRD V3.3 *** A0A200Q992_9MAGN)	4
Solyc05g007460	Sphinganine C(4)-monooxygenase 1 (AHRD V3.3 *** A0A2G3B7R8_CAPCH)	4
Solyc05g008580	CDP-diacylglycerol--serine O-phosphatidyltransferase 1 (AHRD V3.3 *** A0A1U8EJL5_CAPAN)	4
Solyc05g009010	Protein kinase family protein (AHRD V3.3 *-* A0A2U1MH78_ARTAN)	4
Solyc05g010516	Basic leucine zipper 43 (AHRD V3.3 *** A0A2G2YCG7_CAPAN)	4
Solyc05g014760	Cyclin-dependent kinase G-2 (AHRD V3.3 *** A0A2G3B8V1_CAPCH)	4
Solyc05g014830	Histone H2A (AHRD V3.3 *** A0A1U8EPA3_CAPAN)	4
Solyc05g018410	3-hydroxyisobutyryl-CoA hydrolase-like protein mitochondrial-like (AHRD V3.3 *** A0A2K3MN72_TRIPR)	4
Solyc05g025990	S-adenosyl-L-methionine-dependent methyltransferases superfamily protein (AHRD V3.3 --* AT1G24735.2)	4
Solyc05g041440	Ankyrin repeat family protein (AHRD V3.3 *** A0A2U1PBX5_ARTAN)	4
Solyc05g041580	Ankyrin repeat (AHRD V3.3 *-* A0A200PSY1_9MAGN)	4
Solyc05g041940	Caffeoyl-CoA O-methyltransferase (AHRD V3.3 *-* A0A2G2ZM62_CAPAN)	4
Solyc05g042150	Protein WEAK CHLOROPLAST MOVEMENT UNDER BLUE LIGHT 1 (AHRD V3.3 *-* A0A1U8F3P2_CAPAN)	4
Solyc05g042155	Transposon protein (AHRD V3.3 *-* A0A2I4S638_ORYNI)	4
Solyc05g046200	Unknown protein	4
Solyc05g046215	Kirola (AHRD V3.3 *-* A0A2G3CFG1_CAPCH)	4
Solyc05g051825	MADS-box transcription factor (AHRD V3.3 *-* A0A2K3PNN3_TRIPR)	4
Solyc05g051870	"Pollen Ole e 1 allergen/extensin (AHRD V3.3 *** A0A200QVY0_9MAGN),Pfam:PF01190"	4
Solyc05g055760	isopentenyl diphosphate isomerase	4
Solyc06g005090	LOB domain-containing protein (AHRD V3.3 *** A0A2K3PP50_TRIPR)	4
Solyc06g005880	Receptor-like protein kinase (AHRD V3.3 *-* A0A2R6Q6W2_ACTCH)	4
Solyc06g011403	paramyosin-like protein (AHRD V3.3 *** AT4G32560.2)	4
Solyc06g011455	Dynamin (AHRD V3.3 *-* E5GB64_CUCME)	4
Solyc06g011661	Unknown protein	4
Solyc06g051220	hypothetical protein (AHRD V3.3 *** AT2G31930.1)	4
Solyc06g065630	flavin monooxygenase	4
Solyc06g066345	Retrovirus-related Pol polyprotein from transposon TNT 1-94 (AHRD V3.3 *-* A0A2K3LWA1_TRIPR)	4
Solyc06g072840	hypothetical protein (AHRD V3.3 *** AT3G03150.1)	4
Solyc06g074960	Dolichol kinase (AHRD V3.3 *** A0A1J3I6T5_NOCCA)	4
Solyc06g075440	protein NRT1/ PTR FAMILY 2.7-like (AHRD V3.3 *** A0A2I4HW78_9ROSI)	4
Solyc06g075660	MYB transcription factor (AHRD V3.3 *-* B4FPU3_MAIZE)	4
Solyc06g082950	Photosystem I reaction center subunit XI protein (AHRD V3.3 *** A0A2U1MVK5_ARTAN)	4
Solyc07g015983	Unknown protein	4
Solyc07g017510	1-phosphatidylinositol-3-phosphate 5-kinase FAB1B (AHRD V3.3 *** A0A2G2WC08_CAPBA)	4
Solyc07g017800	Unknown protein	4
Solyc07g044780	Zinc finger protein (AHRD V3.3 *** A0A200QX00_9MAGN)	4
Solyc07g044800	Disease resistance protein (AHRD V3.3 *** A0A200QRC8_9MAGN)	4
Solyc07g053497	Unknown protein	4
Solyc07g053810	Squamosa promoter binding protein 4	4
Solyc07g056701	"NEP-interacting protein, putative (DUF239) (AHRD V3.3 *-* Q1PE81_ARATH)"	4
Solyc07g056708	DUF239 domain-containing protein/DUF4409 domain-containing protein (AHRD V3.3 *** A0A1Q3CSL7_CEPFO)	4
Solyc07g062670	Unknown protein	4
Solyc07g063130	Protein kinase domain (AHRD V3.3 *** A0A200QBC6_9MAGN)	4
Solyc07g063780	G-type lectin S-receptor-like serine/threonine-protein kinase (AHRD V3.3 *** A0A2G2Z5E8_CAPAN)	4
Solyc07g063790	F-box protein At5g49610-like (AHRD V3.3 *-* A0A2I4EQQ3_9ROSI)	4
Solyc07g063980	Unknown protein	4
Solyc07g150149	Cytochrome (AHRD V3.3 *-* A0A2G3C1H3_CAPCH)	4
Solyc08g006440	Plant calmodulin-binding protein-related (AHRD V3.3 *-* K7W1Y3_MAIZE)	4
Solyc08g006960	AP-2 complex subunit mu (AHRD V3.3 *** A0A2G2W3I9_CAPBA)	4
Solyc08g007940	LIM domain-containing protein (AHRD V3.3 *** A0A1Q3AQI7_CEPFO)	4
Solyc08g016090	transcription factor 25 (AHRD V3.3 *-* A0A2I4FRV3_9ROSI)	4
Solyc08g061340	SNF2 domain-containing protein CLASSY 4-like (AHRD V3.3 *-* A0A2I4G110_9ROSI)	4
Solyc08g066260	Serine decarboxylase (AHRD V3.3 *** A0A2G2VBA7_CAPBA)	4
Solyc08g068800	Glutathione peroxidase (AHRD V3.3 *-* A0A1Q3CJ37_CEPFO)	4
Solyc08g074490	"Nucleotide-diphospho-sugar transferase, nucleotide-diphospho-sugar transferase (AHRD V3.3 *** A0A2U1NHY0_ARTAN)"	4
Solyc08g074600	ATP-dependent DNA helicase (AHRD V3.3 *** A0A1U8GRF1_CAPAN)	4
Solyc08g077560	Protein kinase superfamily protein (AHRD V3.3 *** A0A2U1KAY9_ARTAN)	4
Solyc08g077590	SNF2-related (AHRD V3.3 *-* A0A200QQJ8_9MAGN)	4
Solyc08g079770	Guard cell S-type anion channel SLAC1 (AHRD V3.3 *** A0A2G2XKK1_CAPBA)	4
Solyc08g082890	R2R3MYB transcription factor 9	4
Solyc08g083230	Growth-regulating factor 6 (AHRD V3.3 *** A0A2G3DAB8_CAPCH)	4
Solyc08g150110	Unknown protein	4
Solyc08g150121	"""PttA (AHRD V3.3 *-* O22369_PETHY)"""	4
Solyc09g009200	Growth-regulating factor 3 (AHRD V3.3 *** A0A2G3BIU0_CAPCH)	4
Solyc09g014805	Retrovirus-related Pol polyprotein from transposon TNT 1-94 (AHRD V3.3 *-* A0A2K3PAJ3_TRIPR)	4
Solyc09g018320	Unknown protein	4
Solyc09g059440	cell division control protein 45 homolog (AHRD V3.3 *** A0A2I4H5Z7_9ROSI)	4
Solyc09g060170	homeobox-leucine zipper protein ROC8 (AHRD V3.3 *** A0A2I4EBE3_9ROSI)	4
Solyc09g072980	BTB/POZ and MATH domain-containing protein 2-like (AHRD V3.3 *** A0A2G2ZWI9_CAPAN)	4
Solyc09g075040	SPX (SYG1/Pho81/XPR1) domain-containing protein / zinc finger (C3HC4-type RING finger) protein-like protein (AHRD V3.3 *** B3H7B1_ARATH)	4
Solyc09g091820	putative type 1 membrane protein (AHRD V3.3 *** AT3G24160.1)	4
Solyc09g097830	Tetratricopeptide repeat (TPR)-like superfamily protein (AHRD V3.3 *** A0A2U1Q1B2_ARTAN)	4
Solyc09g098520	CMP-sialic acid transporter 2 (AHRD V3.3 *** A0A2G2V6Q4_CAPBA)	4
Solyc09g098604	Unknown protein	4
Solyc10g007150	Apoptosis inhibitory 5 (AHRD V3.3 *** A0A200QVJ7_9MAGN)	4
Solyc10g008980	triose phosphate translocator	4
Solyc10g009050	DUF616 domain-containing protein (AHRD V3.3 *** A0A1Q3BIE2_CEPFO)	4
Solyc10g009240	3-ketoacyl-CoA synthase (AHRD V3.3 *** A0A1U8ENL9_CAPAN)	4
Solyc10g009310	Cytochrome P450 (AHRD V3.3 *** A0A2U1MQN4_ARTAN)	4
Solyc10g012330	NBS-LRR resistance-like protein (AHRD V3.3 *-* A0A2U1LJD3_ARTAN)	4
Solyc10g017890	Photosystem I chlorophyll a apoprotein A1 (AHRD V3.3 *** A0A2G2XQN6_CAPBA)	4
Solyc10g018200	Ankyrin repeat/KH domain protein (DUF1442) (AHRD V3.3 *** O22136_ARATH)	4
Solyc10g045310	DUF3531 domain-containing protein (AHRD V3.3 *** A0A1Q3B327_CEPFO)	4
Solyc10g045590	"Beta-fructofuranosidase, insoluble isoenzyme CWINV2 (AHRD V3.3 *-* A0A2G3BGP1_CAPCH)"	4
Solyc10g047150	50S ribosomal protein L4 (AHRD V3.3 *-* A0A2G2Y9J5_CAPAN)	4
Solyc10g062340	RNA binding protein (AHRD V3.3 *-* A0A2K3MUE2_TRIPR)	4
Solyc10g078340	Stomatal closure-related actin-binding protein 2 (AHRD V3.3 *** A0A1U8EKT6_CAPAN)	4
Solyc10g080320	Adenylosuccinate synthetase (AHRD V3.3 *** S8CIB7_9LAMI)	4
Solyc10g081250	DNA polymerase (AHRD V3.3 *** A0A2G2YNF6_CAPAN)	4
Solyc10g082020	"""Cytokinin riboside 5-monophosphate phosphoribohydrolase (AHRD V3.3 *** A0A2G2YN81_CAPAN)"""	4
Solyc10g085660	F-box protein SKIP24 (AHRD V3.3 *** A0A2G2YLS2_CAPAN)	4
Solyc10g086430	WD40 repeat (AHRD V3.3 *** A0A200QES9_9MAGN)	4
Solyc11g008020	Ras-related protein RABC2a (AHRD V3.3 *** A0A1U8EYM4_CAPAN)	4
Solyc11g011610	UPF0678 fatty acid-binding protein-like protein (AHRD V3.3 *** A0A2G2VDJ8_CAPBA)	4
Solyc11g012470	RNA-binding (RRM/RBD/RNP motifs) family protein (AHRD V3.3 *-* F4JFN7_ARATH)	4
Solyc11g012620	Agenet-like domain-containing protein (AHRD V3.3 *** A0A118K161_CYNCS)	4
Solyc11g020370	tRNA dimethylallyltransferase 2 (AHRD V3.3 *-* A0A2G3BB92_CAPCH)	4
Solyc11g020873	Unknown protein	4
Solyc11g030387	Unknown protein	4
Solyc11g032120	histone H3-like centromeric protein HTR12 (AHRD V3.3 *-* XP_004250682.1)	4
Solyc11g042960	Unknown protein	4
Solyc11g044880	Kinesin (AHRD V3.3 *** A0A200RCF1_9MAGN)	4
Solyc11g051178	Unknown protein	4
Solyc11g061755	Retrovirus-related Pol polyprotein from transposon TNT 1-94 (AHRD V3.3 *-* A0A2G3D5C8_CAPCH)	4
Solyc11g066600	Serine carboxypeptidase S28 family protein (AHRD V3.3 *** A0A2U1Q514_ARTAN)	4
Solyc11g069220	MLO-like protein (AHRD V3.3 *** K4DA78_SOLLC)	4
Solyc11g071770	Elongation factor 2 (AHRD V3.3 *** A0A2I0X2S3_9ASPA)	4
Solyc11g072920	Peroxidase (AHRD V3.3 *** K4DAZ8_SOLLC)	4
Solyc12g006440	transmembrane protein (AHRD V3.3 *** AT3G22210.1)	4
Solyc12g010410	Homeobox protein knotted-1-like 3 (AHRD V3.3 *** A0A1U8H944_CAPAN)	4
Solyc12g014060	RNA exonuclease 4 (AHRD V3.3 *** A0A1U8F956_CAPAN)	4
Solyc12g014250	Phosphoenolpyruvate carboxylase (AHRD V3.3 *** A0A2G2VCE6_CAPBA)	4
Solyc12g019880	Phosphatidylinositol 4-phosphate 5-kinase (AHRD V3.3 *** K4DDL1_SOLLC)	4
Solyc12g021363	Guanylate-binding family protein (AHRD V3.3 *-* A0A2U1PP48_ARTAN)	4
Solyc12g032920	Serine/threonine-protein phosphatase 7 long form-like protein (AHRD V3.3 *-* A0A1J3IZ43_NOCCA)	4
Solyc12g035490	Zn-dependent exopeptidases superfamily protein (AHRD V3.3 *-* F4HRW2_ARATH)	4
Solyc12g040230	Zinc finger transcription factor 78	4
Solyc12g042230	ATP synthase subunit beta (AHRD V3.3 *-* B3TLW1_ELAGV)	4
Solyc12g042790	RBR-type E3 ubiquitin transferase (AHRD V3.3 *-* A0A2G3C422_CAPCH)	4
Solyc12g056960	"""putative glucan 1,3-beta-glucosidase (AHRD V3.3 *** Q5W708_ORYSJ)"""	4
Solyc12g062345	Retrovirus-related Pol polyprotein from transposon TNT 1-94 (AHRD V3.3 *-* A0A2K3MS94_TRIPR)	4
Solyc12g082793	Unknown protein	4
Solyc12g088190	Amino acid permease (AHRD V3.3 *** A0A2K3NUE8_TRIPR)	4
Solyc12g089385	FAD/NAD(P)-binding oxidoreductase family protein (AHRD V3.3 *** A0A2U1M9H9_ARTAN)	4
Solyc12g099200	Invertase inhibitor (AHRD V3.3 *** O49908_TOBAC)	4
Solyc12g150106	Unknown protein	4
Solyc00g500267	Unknown protein	3
Solyc00g500282	Unknown protein	3
Solyc00g500283	Unknown protein	3
Solyc01g005420	C2 calcium-dependent membrane targeting (AHRD V3.3 *-* A0A2U1LLL4_ARTAN)	3
Solyc01g005430	Plant ubx domain-containing protein 2 (AHRD V3.3 *** A0A1J6HWL3_NICAT)	3
Solyc01g007880	Phosphatidylinositol 4-phosphate 5-kinase (AHRD V3.3 *-* D7KW77_ARALL)	3
Solyc01g008370	26S proteasome non-ATPase regulatory subunit 7 (AHRD V3.3 *** A0A2G3AYA8_CAPCH)	3
Solyc01g008480	Pentatricopeptide repeat (AHRD V3.3 *** A0A200Q273_9MAGN)	3
Solyc01g014050	asparagine-rich protein-like (AHRD V3.3 *-* XP_020397117.1)	3
Solyc01g014740	Unknown protein	3
Solyc01g014990	Unknown protein	3
Solyc01g020220	"Replication factor C subunit 3 (AHRD V3.3 *** A0A1U8E9Y1_CAPAN),Pfam:PF13177"	3
Solyc01g020460	orf82 (chloroplast) (AHRD V3.3 *-* YP_008994037.1)	3
Solyc01g021730	NAC domain-containing protein (AHRD V3.3 *-* A0A2U1NIJ0_ARTAN)	3
Solyc01g044554	2-oxoglutarate (2OG) and Fe(II)-dependent oxygenase superfamily protein (AHRD V3.3 *** A0A2U1P7E5_ARTAN)	3
Solyc01g058003	Reverse transcriptase (AHRD V3.3 *-* Q8W452_BRANA)	3
Solyc01g060183	"Zinc finger, GRF-type (AHRD V3.3 *** A0A2U1QJI6_ARTAN)"	3
Solyc01g065903	protein PELPK1-like (AHRD V3.3 *-* XP_019068397.1)	3
Solyc01g067300	CASP-like protein (AHRD V3.3 *-* A0A0K9RZ96_SPIOL)	3
Solyc01g067700	"SCA7, zinc-binding domain protein (AHRD V3.3 *-* X8JJA6_9HOMO)"	3
Solyc01g068410	SlPIN5	3
Solyc01g087170	Zinc finger transcription factor 11	3
Solyc01g090690	"Elongation factor G, mitochondrial (AHRD V3.3 *** A0A1U8EDZ1_CAPAN)"	3
Solyc01g091300	Secretory 1A (AHRD V3.3 *** A0A1P8AMM7_ARATH)	3
Solyc01g094050	WD-40 repeat family protein / beige-like protein (AHRD V3.3 *-* AT2G45540.6)	3
Solyc01g094620	Mediator of RNA polymerase II transcription subunit 12 (AHRD V3.3 *** A0A2G2YXN8_CAPAN)	3
Solyc01g095110	Pentatricopeptide repeat-containing protein (AHRD V3.3 *** A0A1J3JYF9_NOCCA)	3
Solyc01g095120	Proline iminopeptidase (AHRD V3.3 *** A0A1J3I0I9_NOCCA)	3
Solyc01g096540	"DUF810 domain-containing protein (AHRD V3.3 *** A0A1Q3BQC6_CEPFO),Pfam:PF05664"	3
Solyc01g097110	Fanconi anemia group D2 protein (AHRD V3.3 *** A0A1P8B4W1_ARATH)	3
Solyc01g100120	Kinesin-like protein (AHRD V3.3 *** A0A2G2XY75_CAPAN)	3
Solyc01g101010	RNA polymerase II subunit B1 CTD phosphatase RPAP2-like protein (AHRD V3.3 *-* AT5G26760.2)	3
Solyc01g101015	Unknown protein	3
Solyc01g102400	Germin-like protein (AHRD V3.3 *** O65358_SOLTU)	3
Solyc01g102510	Transducin/WD40 repeat-like superfamily protein (AHRD V3.3 *** F4KIH8_ARATH)	3
Solyc01g103380	Ras GTPase (AHRD V3.3 *** K2QMU3_MACPH)	3
Solyc01g103910	Phospholipase D (AHRD V3.3 *** K4B1W6_SOLLC)	3
Solyc01g104970	Receptor-like kinase (AHRD V3.3 *** A0A0K9PIY0_ZOSMR)	3
Solyc01g105180	Protein DA1 (AHRD V3.3 *** A0A2I0VSM4_9ASPA)	3
Solyc01g106050	Dynamin-related protein 3B (AHRD V3.3 *** A0A2G2Y3C9_CAPAN)	3
Solyc01g106220	DNA polymerase V (AHRD V3.3 *** A0A2I4F5F3_9ROSI)	3
Solyc01g106470	Tunicamycin induced protein (AHRD V3.3 *** Q84JN2_ARATH)	3
Solyc01g107410	Pathogenesis-related homeodomain protein (AHRD V3.3 *-* PRH_PETCR)	3
Solyc01g109090	Unknown protein	3
Solyc01g110970	Auxin-responsive protein SAUR20 (AHRD V3.3 *** A0A2G2XYI3_CAPAN)	3
Solyc01g111260	1-phosphatidylinositol phosphodiesterase (AHRD V3.3 *** A0A1J3JKG9_NOCCA)	3
Solyc01g111580	Basic-leucine zipper (BZIP) transcription factor family protein (AHRD V3.3 *** A0A1Y1IM66_KLENI)	3
Solyc01g111880	MAP kinase kinase kinase 11	3
Solyc02g005200	RNA binding protein (AHRD V3.3 *** A0A2U1QF55_ARTAN)	3
Solyc02g014670	BTB/POZ domain protein (AHRD V3.3 *** A0A1I9LLD2_ARATH)	3
Solyc02g030110	"Vacuolar protein sorting-associated protein 54, chloroplastic (AHRD V3.3 *** A0A1U8FS35_CAPAN)"	3
Solyc02g030430	Zinc finger MYM-type protein 1 (AHRD V3.3 *-* A0A2U1NYF9_ARTAN)	3
Solyc02g030630	Ninja (AHRD V3.3 *-* A0A200QVW0_9MAGN)	3
Solyc02g030660	Unknown protein	3
Solyc02g032160	ninja-family protein AFP1-like (AHRD V3.3 *** XP_025885537.1)	3
Solyc02g043980	Unknown protein	3
Solyc02g061610	Ubiquitin domain-containing protein DSK2b (AHRD V3.3 *** A0A2G3D7C7_CAPCH)	3
Solyc02g062015	Unknown protein	3
Solyc02g062920	U2 snRNP auxiliary factor large subunit (AHRD V3.3 *** A0A2G3AAC4_CAPAN)	3
Solyc02g065114	Serine/threonine-protein phosphatase 7 long form-like protein (AHRD V3.3 *-* A0A1J3DHF8_NOCCA)	3
Solyc02g065790	Haloacid dehalogenase-like hydrolase (HAD) superfamily protein (AHRD V3.3 *-* A0A1I9LMI0_ARATH)	3
Solyc02g069270	Argonaute 2b	3
Solyc02g070250	Glycolipid transfer protein domain (AHRD V3.3 *** A0A200PSJ4_9MAGN)	3
Solyc02g071120	O-acetyltransferase family protein (AHRD V3.3 *** A0A2U1PD69_ARTAN)	3
Solyc02g071510	Transcription factor GTE12 (AHRD V3.3 *** A0A2G3BQT5_CAPCH)	3
Solyc02g077220	GDSL esterase/lipase (AHRD V3.3 *** A0A2G3D5Q5_CAPCH)	3
Solyc02g077710	protein E6-like (AHRD V3.3 *-* A0A2I4DTB4_9ROSI)	3
Solyc02g079365	Unknown protein	3
Solyc02g080460	Kinesin-like protein (AHRD V3.3 *-* A0A2K3P4G4_TRIPR)	3
Solyc02g080470	Heat shock protein 70 family (AHRD V3.3 *** A0A200QM07_9MAGN)	3
Solyc02g080780	"""orotidine 5-phosphate decarboxylase (AHRD V3.3 *** AT1G62250.3)"""	3
Solyc02g081250	"Pentatricopeptide repeat-containing protein, mitochondrial (AHRD V3.3 *** A0A2G3A9F6_CAPAN)"	3
Solyc02g082450	Auxin efflux carrier (AHRD V3.3 *** A0A200PYL2_9MAGN)	3
Solyc02g085180	alpha/beta fold family protein	3
Solyc02g085730	allene oxide cyclase	3
Solyc02g088220	Phosphate transporter PHO1-like protein 9 (AHRD V3.3 *** A0A2G3D9P5_CAPCH)	3
Solyc02g089360	SMAD/FHA domain-containing protein (AHRD V3.3 *** A0A2U1Q3C4_ARTAN)	3
Solyc02g090840	DUF1685 domain-containing protein (AHRD V3.3 *** A0A1Q3CQK4_CEPFO)	3
Solyc02g091020	Nuclear pore complex protein NUP98A (AHRD V3.3 *-* A0A2G3AGI2_CAPAN)	3
Solyc02g092680	Subtilisin-like protease (AHRD V3.3 *** A9XG40_TOBAC)	3
Solyc02g092690	Unknown protein	3
Solyc02g092850	Sister chromatid cohesion PDS5-like protein (AHRD V3.3 *-* A0A2K3PKD0_TRIPR)	3
Solyc02g093040	Cysteine proteinase RD21a (AHRD V3.3 *** A0A2G2XHR6_CAPBA)	3
Solyc02g093690	ATP synthase mitochondrial F1 complex assembly factor 2-like (AHRD V3.3 *** A0A2I4GLH9_9ROSI)	3
Solyc02g093700	Cystinosin-like protein (AHRD V3.3 *** A0A1U8FR03_CAPAN)	3
Solyc03g005390	Magnesium transporter MRS2-I (AHRD V3.3 *** A0A2G2ZKY8_CAPAN)	3
Solyc03g006170	Pollen allergen Ole e 1 family (AHRD V3.3 *** A0A2U1LWI3_ARTAN)	3
Solyc03g013304	replication protein A 70 kDa DNA-binding subunit B-like isoform X1 (AHRD V3.3 *-* XP_020269520.1)	3
Solyc03g025320	HXXXD-type acyl-transferase family protein (AHRD V3.3 *** A0A2U1MK89_ARTAN)	3
Solyc03g046590	AUGMIN subunit 5 (AHRD V3.3 *** AUG5_ARATH)	3
Solyc03g051770	Pectin lyase-like superfamily protein (AHRD V3.3 *** A0A2U1MS68_ARTAN)	3
Solyc03g059110	Unknown protein	3
Solyc03g063200	Zinc finger transcription factor 25	3
Solyc03g063320	Metal tolerance protein C2 (AHRD V3.3 *** A0A2G2X5Q6_CAPBA)	3
Solyc03g065200	Protein ENHANCED DISEASE RESISTANCE 2-like (AHRD V3.3 *** A0A1J3E5X3_NOCCA)	3
Solyc03g070400	tRNA (guanine(26)-N(2))-dimethyltransferase (AHRD V3.3 *** A0A1U8FZX9_CAPAN)	3
Solyc03g071760	Photosystem II CP43 reaction center protein (AHRD V3.3 *-* A0A2G2WUM4_CAPBA)	3
Solyc03g078505	Unknown protein	3
Solyc03g078630	Polyubiquitin (AHRD V3.3 *-* A0A2G3B1S8_CAPCH)	3
Solyc03g082880	Unknown protein	3
Solyc03g082890	"Thylakoid lumenal 17.4 kDa protein, chloroplastic (AHRD V3.3 *** A0A2G3CX11_CAPCH)"	3
Solyc03g095290	Alpha/beta-Hydrolases superfamily protein (AHRD V3.3 *** A0A1I9LRX3_ARATH)	3
Solyc03g095810	Protein trichome birefringence-like 32 (AHRD V3.3 *** A0A2G3C6N9_CAPCH)	3
Solyc03g095900	E8 protein homolog	3
Solyc03g096920	Exportin-1 (AHRD V3.3 *** D1MAF2_SOLLC)	3
Solyc03g097090	Transcription factor jumonji (Jmj) family protein / zinc finger (C5HC2 type) family protein (AHRD V3.3 *** F4KIX0_ARATH)	3
Solyc03g097100	Calmodulin (AHRD V3.3 *** B6UHC3_MAIZE)	3
Solyc03g097510	Small auxin up-regulated RNA38	3
Solyc03g098150	protein kinase 6	3
Solyc03g098660	GRAM domain (AHRD V3.3 *** A0A200Q4W9_9MAGN)	3
Solyc03g110850	Nuclear transcription factor Y subunit C (AHRD V3.3 *-* A0A0D3GXF4_9ORYZ)	3
Solyc03g112620	"NEP-interacting protein, putative (DUF239) (AHRD V3.3 *** F4I5H4_ARATH)"	3
Solyc03g112740	Homeobox protein knotted-1-like 1 (AHRD V3.3 *-* A0A2G2YEI2_CAPAN)	3
Solyc03g114280	RING/U-box superfamily protein (AHRD V3.3 *-* Q93YQ5_ARATH)	3
Solyc03g114450	"Calcium sensing receptor, chloroplastic (AHRD V3.3 *** A0A2G2WRE3_CAPBA)"	3
Solyc03g114640	Signal peptide peptidase (AHRD V3.3 *** A0A2U1MQA9_ARTAN)	3
Solyc03g115810	Solyc03g115810	3
Solyc03g115840	DNAJ heat shock N-terminal domain-containing protein (AHRD V3.3 *** A0A2U1LKC9_ARTAN)	3
Solyc03g116860	Acyl-CoA N-acyltransferases (NAT) superfamily protein (AHRD V3.3 *** Q9FN10_ARATH)	3
Solyc03g119280	"Histidine--tRNA ligase (AHRD V3.3 *** A0A1J3HAZ7_NOCCA),Pfam:PF13393"	3
Solyc03g120370	Protein Ycf2 (AHRD V3.3 *-* A0A2G2YBS2_CAPAN)	3
Solyc03g120730	Sulfite exporter TauE/SafE family protein (AHRD V3.3 *** A0A2U1KY14_ARTAN)	3
Solyc03g122230	pollen receptor-like kinase 3 (AHRD V3.3 *** A0A2G2ZVT8_CAPAN)	3
Solyc03g124030	Tetratricopeptide repeat (TPR)-like superfamily protein (AHRD V3.3 *** F4IBX4_ARATH)	3
Solyc03g150116	RING/U-box superfamily protein (AHRD V3.3 *-* A0A2U1PN10_ARTAN)	3
Solyc04g009350	Histidinol-phosphate aminotransferase (AHRD V3.3 *** B6TRS1_MAIZE)	3
Solyc04g009940	Chloroplast J-like domain 1 (AHRD V3.3 *** A0A2U1N5K8_ARTAN)	3
Solyc04g012060	Ribonucleoside-diphosphate reductase (AHRD V3.3 *** A0A1U8FDK5_CAPAN)	3
Solyc04g012070	WAT1-related protein (AHRD V3.3 *** K4BPQ9_SOLLC)	3
Solyc04g014690	MAP kinase kinase kinase 32	3
Solyc04g014995	Exocyst complex component EXO84C (AHRD V3.3 *-* A0A1U8FJ63_CAPAN)	3
Solyc04g025000	Paired amphipathic helix protein Sin3-like 4 (AHRD V3.3 *-* A0A2G2XIC0_CAPBA)	3
Solyc04g040057	Unknown protein	3
Solyc04g040140	Unknown protein	3
Solyc04g040200	"Cellular retinaldehyde-binding/triple function, C-terminal (AHRD V3.3 *** B6T6T0_MAIZE)"	3
Solyc04g047750	Alpha-taxilin (AHRD V3.3 *** A0A1J3J675_NOCCA)	3
Solyc04g053000	Auxin-responsive protein SAUR24 (AHRD V3.3 *** A0A1U8FJX4_CAPAN)	3
Solyc04g071360	Trihelix transcription factor GTL1 (AHRD V3.3 *** A0A2G2WZ78_CAPBA)	3
Solyc04g072720	Unknown protein	3
Solyc04g077340	G-type lectin S-receptor-like serine/threonine-protein kinase (AHRD V3.3 *** A0A2G2WZR9_CAPBA)	3
Solyc04g077850	RING-type E3 ubiquitin transferase (AHRD V3.3 *-* A0A2U1KPH2_ARTAN)	3
Solyc04g078975	Unknown protein	3
Solyc04g080640	tRNA-methyltransferase non-catalytic subunit trm6MTase subunit (AHRD V3.3 *** AT5G66440.1)	3
Solyc04g150125	Unknown protein	3
Solyc05g005840	WAT1-related protein (AHRD V3.3 *** K4BWB1_SOLLC)	3
Solyc05g009660	Transcription factor PERIANTHIA (AHRD V3.3 *** A0A2G2YC86_CAPAN)	3
Solyc05g010720	"Enoyl-CoA delta isomerase 1, peroxisomal (AHRD V3.3 *** A0A2G3B729_CAPCH)"	3
Solyc05g014280	small heat shock protein 1	3
Solyc05g015480	molybdenum cofactor sulfurase-like (AHRD V3.3 *** A0A2I4FYP1_9ROSI)	3
Solyc05g023890	Pentatricopeptide repeat (AHRD V3.3 *-* A0A200R3X1_9MAGN)	3
Solyc05g041770	Guanylate-binding family protein (AHRD V3.3 *-* A0A2U1PP48_ARTAN)	3
Solyc05g042120	Embryo defective 1381 (AHRD V3.3 *** F4IQS9_ARATH)	3
Solyc05g045927	DNA-binding WRKY (AHRD V3.3 *-* A0A2U1M9F7_ARTAN)	3
Solyc05g047600	Non-specific serine/threonine protein kinase (AHRD V3.3 *** A0A1Q3BH80_CEPFO)	3
Solyc05g050060	WRKY transcription factor 64	3
Solyc05g051157	Lysine-specific histone demethylase 1 like 1 (AHRD V3.3 *-* A0A2I0XG51_9ASPA)	3
Solyc05g051830	Agamous-like MADS-box protein AGL104 (AHRD V3.3 --* AG104_ARATH)	3
Solyc05g053380	WRKY transcription factor 48	3
Solyc05g150130	Alcohol dehydrogenase (AHRD V3.3 *-* A0A2U1MN94_ARTAN)	3
Solyc06g010240	SNF2-related (AHRD V3.3 *-* A0A200R5T0_9MAGN)	3
Solyc06g030570	Dual-specificity RNA methyltransferase RlmN (AHRD V3.3 *** A0A318RXP5_9GAMM)	3
Solyc06g048610	tRNA-binding domain (AHRD V3.3 *** A0A200Q6E8_9MAGN)	3
Solyc06g053150	P-loop containing nucleoside triphosphate hydrolases superfamily protein (AHRD V3.3 *** A0A2U1NSJ9_ARTAN)	3
Solyc06g061010	FCS-Like Zinc finger 2 (AHRD V3.3 *-* FLZ2_ARATH)	3
Solyc06g066730	"""Coatomer subunit beta (AHRD V3.3 *** A0A2U1PZP9_ARTAN)"""	3
Solyc06g072320	Long chain base biosynthesis protein 2a (AHRD V3.3 *** A0A2G2ZCW1_CAPAN)	3
Solyc06g072330	Mitochondrial import inner membrane translocase subunit TIM14 (AHRD V3.3 *** B6T323_MAIZE)	3
Solyc06g073610	cyclin B1	3
Solyc06g073790	40S ribosomal protein S11 (AHRD V3.3 *** A0A2G2YII0_CAPAN)	3
Solyc06g073950	DnaJ domain-containing protein (AHRD V3.3 *** A0A1Q3CPH7_CEPFO)	3
Solyc06g074390	Fatty acyl-CoA reductase (AHRD V3.3 *** A0A1U8H367_CAPAN)	3
Solyc06g076060	cyclin-dependent protein kinase inhibitor SMR3-like (AHRD V3.3 *-* A0A2I4FWF9_9ROSI)	3
Solyc06g082840	Chaperone DnaJ-domain superfamily protein (AHRD V3.3 *-* F4JRF7_ARATH)	3
Solyc06g084410	Histidine phosphotransfer protein (AHRD V3.3 *** A0A0A1WCB7_NICAT)	3
Solyc07g005540	Protein kinase domain (AHRD V3.3 *** A0A200QFM8_9MAGN)	3
Solyc07g006060	Histone-lysine N-methyltransferase (AHRD V3.3 *** A0A2R6QHU9_ACTCH)	3
Solyc07g007610	RING/U-box superfamily protein (AHRD V3.3 *-* B6SXU5_MAIZE)	3
Solyc07g008000	RabGAP/TBC domain-containing protein (AHRD V3.3 *** A0A2U1MDC7_ARTAN)	3
Solyc07g008520	Protein NRT1/ PTR FAMILY 8.1 (AHRD V3.3 *** A0A2G2WCL3_CAPBA)	3
Solyc07g008760	tetratricopeptide repeat protein 27 homolog (AHRD V3.3 *** A0A2I4DPN4_9ROSI)	3
Solyc07g015765	Unknown protein	3
Solyc07g017610	Saccharopine dehydrogenase / Homospermidine synthase (AHRD V3.3 *** A0A200PV89_9MAGN)	3
Solyc07g021190	Unknown protein	3
Solyc07g022760	Pre-mRNA-processing protein 40A (AHRD V3.3 *** A0A2G2XIJ4_CAPBA)	3
Solyc07g032180	1-acylglycerol-3-phosphate O-acyltransferase (AHRD V3.3 *** A0A2G2YMS0_CAPAN)	3
Solyc07g032687	Unknown protein	3
Solyc07g041000	Cleavage and polyadenylation specificity factor subunit 5-like protein (AHRD V3.3 *** A0A2K3PRX7_TRIPR)	3
Solyc07g041460	P-loop containing nucleoside triphosphate hydrolases superfamily protein (AHRD V3.3 *-* AT1G02670.6)	3
Solyc07g041920	Cysteine protease (AHRD V3.3 *** Q9LRI2_TOBAC)	3
Solyc07g042160	Pectin lyase-like superfamily protein (AHRD V3.3 *** A0A2U1LH94_ARTAN)	3
Solyc07g043020	Glycosyltransferase (AHRD V3.3 *-* A0A2I4FGA1_9ROSI)	3
Solyc07g049180	LysM receptor-like kinase (AHRD V3.3 *** E2FYC4_SOLLC)	3
Solyc07g049405	zinc finger BED domain-containing protein RICESLEEPER 2-like (AHRD V3.3 *-* A0A2I4EGG2_9ROSI)	3
Solyc07g053630	Two-component response regulator (AHRD V3.3 *-* A0A0D3F1L6_9ORYZ)	3
Solyc07g054740	Vesicle-associated protein 4-2 (AHRD V3.3 *** A0A2G3C0K4_CAPCH)	3
Solyc07g054920	2-oxoglutarate (2OG) and Fe(II)-dependent oxygenase superfamily protein (AHRD V3.3 *** A0A2U1MCV6_ARTAN)	3
Solyc07g056430	Glutathione S-transferase (AHRD V3.3 *** Q9FQE8_SOYBN)	3
Solyc07g062440	hypothetical protein (AHRD V3.3 *** AT3G14900.1)	3
Solyc07g062450	Rab3 GTPase-activating protein non-catalytic subunit (AHRD V3.3 *** A0A1J3DHA6_NOCCA)	3
Solyc07g062950	Serine/threonine-protein kinase WNK (With No Lysine)-related protein (AHRD V3.3 *** A0A2U1Q468_ARTAN)	3
Solyc07g063680	Adenine nucleotide alpha hydrolases-like superfamily protein (AHRD V3.3 *-* A0A1P8BH78_ARATH)	3
Solyc07g064540	RING-finger%2C DEAD-like helicase%2C PHD and SNF2 domain-containing protein (AHRD V3.3 *-* AT2G40770.3)	3
Solyc07g064550	Polyadenylate-binding protein interacting protein (AHRD V3.3 *** Q93V36_ARATH)	3
Solyc08g006090	Peptidyl-prolyl cis-trans isomerase (AHRD V3.3 *** A0A2G2W455_CAPBA)	3
Solyc08g006770	2-oxoglutarate (2OG) and Fe(II)-dependent oxygenase superfamily protein (AHRD V3.3 *** A0A2U1MCV6_ARTAN)	3
Solyc08g006890	Tubulin alpha chain (AHRD V3.3 *** A0A1U8GD16_CAPAN)	3
Solyc08g007190	GATA transcription factor 26 (AHRD V3.3 *** A0A2G3APK4_CAPAN)	3
Solyc08g007930	SUN-like protein 20	3
Solyc08g008380	Auxin Response Factor 9B	3
Solyc08g015630	Inositol-tetrakisphosphate 1-kinase (AHRD V3.3 *** A0A200PM73_9MAGN)	3
Solyc08g016400	Unknown protein	3
Solyc08g016792	Unknown protein	3
Solyc08g016801	Aladin (AHRD V3.3 *** A0A1J3JTW2_NOCCA)	3
Solyc08g021920	DnaJ-like protein subfamily C GRV2 (AHRD V3.3 *** A0A2G2YXE7_CAPAN)	3
Solyc08g029130	Chromatin remodeling factor (AHRD V3.3 *** A0A178UZA8_ARATH)	3
Solyc08g054570	Calcineurin B-like protein 8 (AHRD V3.3 *** A0A2G2X9D2_CAPBA)	3
Solyc08g061500	Myosin (AHRD V3.3 *** A0A2U1NL29_ARTAN)	3
Solyc08g062330	Ankyrin repeat family protein (AHRD V3.3 *** F8WLA0_CITUN)	3
Solyc08g062520	homeobox-leucine zipper protein ROC8 (AHRD V3.3 *** A0A2I4EBE3_9ROSI)	3
Solyc08g062930	Calmodulin-binding protein (AHRD V3.3 *** A0A2K3LV07_TRIPR)	3
Solyc08g066620	Cystathionine beta-lyase (AHRD V3.3 *-* A0A1U8EBG6_CAPAN)	3
Solyc08g067790	SPOC domain / Transcription elongation factor S-II protein (AHRD V3.3 *** A0A2U1NXE4_ARTAN)	3
Solyc08g067935	Unknown protein	3
Solyc08g068140	BURP domain-containing protein 3 (AHRD V3.3 *-* A0A2G3BT77_CAPCH)	3
Solyc08g077300	"UMP-CMP kinase (AHRD V3.3 *** A0A2G3AFB8_CAPAN),Pfam:PF00406"	3
Solyc08g077580	SNF2-related (AHRD V3.3 *-* A0A200QQJ8_9MAGN)	3
Solyc08g077930	"Isocitrate dehydrogenase NAD subunit, mitochondrial (AHRD V3.3 *** O65852_TOBAC)"	3
Solyc08g078640	Pectinesterase (AHRD V3.3 *** A0A2G3DBT2_CAPCH)	3
Solyc08g079520	SNARE-interacting protein KEULE (AHRD V3.3 *** A0A1J3CBK9_NOCCA)	3
Solyc08g080310	Protein DETOXIFICATION (AHRD V3.3 *** A0A2I4EM57_9ROSI)	3
Solyc08g082060	Protein trichome birefringence-like 25 (AHRD V3.3 *** A0A2G3DB46_CAPCH)	3
Solyc08g082250	"endo-beta-1,4-D-glucanase (Cel8)"	3
Solyc08g150112	Chaperone protein dnaJ 16 (AHRD V3.3 *-* A0A2G2ZHP0_CAPAN)	3
Solyc09g005060	Phosphatidylethanolamine-binding protein PEBP (AHRD V3.3 *** A0A200PX07_9MAGN)	3
Solyc09g005070	bHLH transcription factor148	3
Solyc09g007160	Rab-GTPase-TBC domain (AHRD V3.3 *** A0A200R6A4_9MAGN)	3
Solyc09g007540	Valine--tRNA ligase (AHRD V3.3 *** A0A2G2XZM1_CAPAN)	3
Solyc09g008070	Cell division cycle protein 48-like protein (AHRD V3.3 *** A0A2G3BJ43_CAPCH)	3
Solyc09g008430	"CHY zinc finger family protein, expressed (AHRD V3.3 *** Q337P2_ORYSJ)"	3
Solyc09g009180	DnaJ protein ERDJ2A (AHRD V3.3 *** A0A2G2YPM4_CAPAN)	3
Solyc09g009290	Ankyrin repeat (AHRD V3.3 *** A0A200R0L6_9MAGN)	3
Solyc09g009770	"Calmodulin-binding family protein, putative, expressed (AHRD V3.3 *** Q2QXN6_ORYSJ)"	3
Solyc09g031820	Protein Ycf2 (AHRD V3.3 *-* A0A172MBP1_9SOLA)	3
Solyc09g059150	Low affinity sulfate transporter 3 (AHRD V3.3 *-* A0A2G2YEA6_CAPAN)	3
Solyc09g066400	Cytochrome (AHRD V3.3 *** A0A2G3ABE0_CAPAN)	3
Solyc09g066420	Ypt/Rab-GAP domain of gyp1p superfamily protein (AHRD V3.3 *** A0A2U1P1B5_ARTAN)	3
Solyc09g072595	Unknown protein	3
Solyc09g074580	Glutaredoxin (AHRD V3.3 *** A0A2G9H0Z3_9LAMI)	3
Solyc09g082640	"1,2-dihydroxy-3-keto-5-methylthiopentene dioxygenase (AHRD V3.3 *** A0A2G2ZV57_CAPAN)"	3
Solyc09g082830	Argonaute 10a	3
Solyc09g091190	PHD finger protein ING (AHRD V3.3 *** A0A2G2ZU28_CAPAN)	3
Solyc09g091580	Protein kinase domain (AHRD V3.3 *** A0A200QUN4_9MAGN)	3
Solyc09g091590	Alba DNA/RNA-binding protein (AHRD V3.3 *-* A0A1I9LSC0_ARATH)	3
Solyc09g092330	UDP-glucuronate 4-epimerase 4 (AHRD V3.3 *** A0A1J3GBJ9_NOCCA)	3
Solyc09g092400	Apyrase (AHRD V3.3 *** A0A2G2W266_CAPBA)	3
Solyc10g005210	DNA-3-methyladenine glycosylase I (AHRD V3.3 *** B6TPB7_MAIZE)	3
Solyc10g005880	Uridine kinase (AHRD V3.3 *** A0A2G2Z615_CAPAN)	3
Solyc10g012350	Cc-nbs-lrr resistance protein (AHRD V3.3 *-* A0A2U1NMN8_ARTAN)	3
Solyc10g018165	Unknown protein	3
Solyc10g048150	Unknown protein	3
Solyc10g049997	Unknown protein	3
Solyc10g054480	FAD-binding Berberine family protein (AHRD V3.3 *** A0A2U1MQE5_ARTAN)	3
Solyc10g054980	Mediator of RNA polymerase II transcription subunit 20 (AHRD V3.3 *** A0A328DLS1_9ASTE)	3
Solyc10g055650	Protein phosphatase 2C (AHRD V3.3 *** A0A2U1M4W5_ARTAN)	3
Solyc10g068355	Chitinase (AHRD V3.3 *-* B9VRK7_CAPAN)	3
Solyc10g074360	Chitinase (AHRD V3.3 *-* B9VRK7_CAPAN)	3
Solyc10g074370	"histone-lysine N-methyltransferase, H3 lysine-9 specific SUVH6-like (AHRD V3.3 *-* A0A1U8GIG3_CAPAN)"	3
Solyc10g074750	Unknown protein	3
Solyc10g078460	Phosphatidylinositol 4-phosphate 5-kinase (AHRD V3.3 *** K4D288_SOLLC)	3
Solyc10g079120	Zinc finger transcription factor 60	3
Solyc10g080100	Villin (AHRD V3.3 *** A0A2P5EN25_TREOI)	3
Solyc10g086787	Unknown protein	3
Solyc11g005350	WAT1-related protein (AHRD V3.3 *** K4D4E8_SOLLC)	3
Solyc11g008930	"Lysine ketoglutarate reductase trans-splicing-like protein, putative (DUF707) (AHRD V3.3 *** F4JRK4_ARATH)"	3
Solyc11g012270	Rho GDP-dissociation inhibitor 1 (AHRD V3.3 *** A0A1U8EW97_CAPAN)	3
Solyc11g012490	Unknown protein	3
Solyc11g013770	Unknown protein	3
Solyc11g016993	"""PttA (AHRD V3.3 *-* O22369_PETHY)"""	3
Solyc11g019880	Adenylate isopentenyltransferase (AHRD V3.3 *** A0A2G2WHN5_CAPBA)	3
Solyc11g020170	Nuclear pore complex protein NUP88 (AHRD V3.3 *-* A0A2G2YE72_CAPAN)	3
Solyc11g020363	Unknown protein	3
Solyc11g020710	cytochrome C oxidase biogenesis Cmc1-like protein (AHRD V3.3 *** AT1G31175.2)	3
Solyc11g020810	AdoMet-dependent rRNA methyltransferase SPB1 (AHRD V3.3 *-* U9TNP9_RHIID)	3
Solyc11g021237	"NAD(P)H-quinone oxidoreductase subunit H, chloroplastic (AHRD V3.3 *** A0A1U8QCJ3_CAPAN)"	3
Solyc11g022380	Phosphoinositide phosphatase family protein (AHRD V3.3 *** A0A2U1L884_ARTAN)	3
Solyc11g032130	12-oxophytodienoate reductase (AHRD V3.3 *** A0A2K3MVZ0_TRIPR)	3
Solyc11g044560	ABSCISIC ACID-INSENSITIVE 5-like protein 5 (AHRD V3.3 *** A0A1U8GBR9_CAPAN)	3
Solyc11g050855	Unknown protein	3
Solyc11g061750	AP2-like ethylene-responsive transcription factor PLT1 (AHRD V3.3 *** A0A2G2VMY9_CAPBA)	3
Solyc11g062220	Zinc finger CCCH domain-containing protein 44 (AHRD V3.3 *-* A0A2G3B9D7_CAPCH)	3
Solyc11g066240	replication factor-A carboxy-terminal domain protein (AHRD V3.3 *** AT2G28105.2)	3
Solyc11g066325	Unknown protein	3
Solyc11g069240	Protein indeterminate-domain 2 (AHRD V3.3 *** A0A2G3BBG6_CAPCH)	3
Solyc11g071910	GTPase LSG1-2 (AHRD V3.3 *** A0A2G3BAP2_CAPCH)	3
Solyc12g005640	R2R3MYB transcription factor 68	3
Solyc12g005645	Unknown protein	3
Solyc12g009390	Zinc finger transcription factor 75	3
Solyc12g009400	Pyruvate dehydrogenase E1 component subunit alpha (AHRD V3.3 *** A0A2G2YV76_CAPAN)	3
Solyc12g010470	PLATZ transcription factor family protein (AHRD V3.3 *** A0A2U1NVF3_ARTAN)	3
Solyc12g010585	transcription factor bHLH36-like (AHRD V3.3 *** A0A2I4FJG0_9ROSI)	3
Solyc12g010600	RNA polymerase 2 second largest subunit 2	3
Solyc12g014190	tRNA dimethylallyltransferase 9 (AHRD V3.3 *** A0A2G2VFT1_CAPBA)	3
Solyc12g017780	serine/threonine-protein kinase chk-1-like (AHRD V3.3 *-* XP_010314102.2)	3
Solyc12g019140	Pectin lyase-like superfamily protein (AHRD V3.3 *** Q9SLM8_ARATH)	3
Solyc12g019560	Serine carboxypeptidase-like 1 (AHRD V3.3 *-* A0A2G2X7L7_CAPBA)	3
Solyc12g021360	"UVR domain, ApaG domain protein (AHRD V3.3 *-* A0A2U1KA81_ARTAN)"	3
Solyc12g033105	Unknown protein	3
Solyc12g036430	transcription factor bHLH95-like (AHRD V3.3 *-* A0A2I4FIQ6_9ROSI)	3
Solyc12g036500	DUF1666 domain-containing protein (AHRD V3.3 *** A0A1Q3CZB6_CEPFO)	3
Solyc12g038130	hypothetical protein (AHRD V3.3 *** AT5G13620.1)	3
Solyc12g038400	Acetyl-coenzyme A synthetase (AHRD V3.3 *** A4W5I5_ENT38)	3
Solyc12g056670	Unknown protein	3
Solyc12g056674	Alpha/beta-hydrolases superfamily protein (AHRD V3.3 *** A0A2U1LX98_ARTAN)	3
Solyc12g070100	Mediator of RNA polymerase II transcription subunit 25 (AHRD V3.3 *** A0A2G3CLS9_CAPCH)	3
Solyc12g077440	zinc finger (C2H2 type) family protein (AHRD V3.3 --* AT1G30970.1)	3
Solyc12g082770	Unknown protein	3
Solyc12g082797	Unknown protein	3
Solyc12g082798	Unknown protein	3
Solyc12g088220	SlBCAT1	3
Solyc12g088570	WD40 repeat (AHRD V3.3 *-* A0A200QZN3_9MAGN)	3
Solyc12g094500	Alcohol dehydrogenase-like 7 (AHRD V3.3 *** A0A2G3B4K6_CAPCH)	3
Solyc12g094580	inactive purple acid phosphatase-like protein (AHRD V3.3 *-* AT1G42430.1)	3
Solyc12g094620	catalase	3
Solyc12g098280	WAT1-related protein (AHRD V3.3 *** K4DHK2_SOLLC)	3
Solyc12g098560	"Glucan endo-1,3-beta-glucosidase 3-like protein (AHRD V3.3 *** A0A2K3MT62_TRIPR)"	3
Solyc12g098823	Unknown protein	3
Solyc12g150114	Potassium channel KAT1 (AHRD V3.3 *-* A0A2G3BRN2_CAPCH)	3
Solyc00g500007	Unknown protein	2
Solyc00g500009	Unknown protein	2
Solyc00g500015	Unknown protein	2
Solyc00g500062	"NAD(P)H-quinone oxidoreductase subunit K, chloroplastic (AHRD V3.3 *** A0A1U8QCE3_CAPAN)"	2
Solyc00g500063	Ribulose bisphosphate carboxylase large chain (AHRD V3.3 *** A0A2G2Z7Q2_CAPAN)	2
Solyc00g500164	Unknown protein	2
Solyc00g500258	Chitinase (AHRD V3.3 *-* B9VRK7_CAPAN)	2
Solyc00g500370	Unknown protein	2
Solyc00g500383	Unknown protein	2
Solyc00g500400	Unknown protein	2
Solyc01g005220	MACPF domain-containing protein (AHRD V3.3 *** A0A2G3AYJ5_CAPCH)	2
Solyc01g008720	"Mannan endo-1,4-beta-mannosidase 4 (AHRD V3.3 *** MAN4_SOLLC)"	2
Solyc01g009840	Transcription factor GRAS (AHRD V3.3 *-* A0A2U1QPG0_ARTAN)	2
Solyc01g010590	Peptidyl-prolyl cis-trans isomerase (AHRD V3.3 *** A0A1U8HBC6_CAPAN)	2
Solyc01g011000	Eukaryotic translation initiation factor 5A (AHRD V3.3 *** A0A1U8HES8_CAPAN)	2
Solyc01g013990	Unknown protein	2
Solyc01g014070	Cupredoxin (AHRD V3.3 *-* A0A2U1PP75_ARTAN)	2
Solyc01g014350	Protein kinase family protein (AHRD V3.3 *-* F4ISN5_ARATH)	2
Solyc01g016565	Retrovirus-related Pol polyprotein from transposon TNT 1-94 (AHRD V3.3 *-* A0A1J3CN06_NOCCA)	2
Solyc01g017690	NBS-coding resistance gene analog (AHRD V3.3 *-* B3V7R7_TOBAC)	2
Solyc01g017700	NBS-LRR protein (AHRD V3.3 --* Q9SM52_SOLAC)	2
Solyc01g018015	acidic leucine-rich nuclear phosphoprotein 32 family member E-like (AHRD V3.3 --* XP_010327604.1)	2
Solyc01g020575	Unknown protein	2
Solyc01g034213	Unknown protein	2
Solyc01g044527	Retrovirus-related Pol polyprotein from transposon TNT 1-94 (AHRD V3.3 *-* A0A2K3LF16_TRIPR)	2
Solyc01g049910	Membrane-bound transcription factor site-2 protease (AHRD V3.3 *** A0A200QAL7_9MAGN)	2
Solyc01g058325	Unknown protein	2
Solyc01g058450	Flowering time control protein FCA (AHRD V3.3 *** A0A2G2XPK6_CAPBA)	2
Solyc01g059880	Citrate synthase-like (AHRD V3.3 *** A0A200R252_9MAGN)	2
Solyc01g059910	Receptor-like protein kinase FERONIA (AHRD V3.3 *** A0A2G3C1K8_CAPCH)	2
Solyc01g066895	Unknown protein	2
Solyc01g067120	cullin-1-like (AHRD V3.3 *-* A0A2I4G9U1_9ROSI)	2
Solyc01g067590	Sucrose nonfermenting 4-like protein (AHRD V3.3 *** A0A2G2XRA5_CAPBA)	2
Solyc01g067830	U1 small nuclear ribonucleoprotein C (AHRD V3.3 *** A0A2G3ALC7_CAPAN)	2
Solyc01g067840	Unknown protein	2
Solyc01g067895	Unknown protein	2
Solyc01g068240	Ubiquitin carboxyl-terminal hydrolase 24 (AHRD V3.3 *** A0A2G3DH37_CAPCH)	2
Solyc01g068390	Zinc ion binding/nucleic acid binding protein (AHRD V3.3 *-* F4IK69_ARATH)	2
Solyc01g073750	Callose synthase (AHRD V3.3 *** K7PRK8_MAIZE)	2
Solyc01g080080	RING/U-box superfamily protein (AHRD V3.3 *** A0A2U1KJJ9_ARTAN)	2
Solyc01g080350	Mo25 family protein (AHRD V3.3 *** Q3E9D4_ARATH)	2
Solyc01g080560	Inosine-uridine preferring nucleoside hydrolase family protein (AHRD V3.3 *** A0A2U1LEG5_ARTAN)	2
Solyc01g081090	bHLH transcription factor 003	2
Solyc01g086815	Unknown protein	2
Solyc01g087060	RING/U-box superfamily protein (AHRD V3.3 *** A0A2U1NQN4_ARTAN)	2
Solyc01g087570	hypothetical protein (AHRD V3.3 *-* AT3G57450.1)	2
Solyc01g087890	Plasma-membrane choline transporter family protein (AHRD V3.3 *** F4K425_ARATH)	2
Solyc01g087900	N-acetyltransferase-like protein (AHRD V3.3 *** A8J3X9_CHLRE)	2
Solyc01g089870	Pentatricopeptide repeat-containing protein (AHRD V3.3 *** A0A1U8F0K6_CAPAN)	2
Solyc01g090530	R2R3MYB transcription factor 104	2
Solyc01g090780	CCR4-NOT transcription complex subunit 1 (AHRD V3.3 *** A0A1J3I902_NOCCA)	2
Solyc01g090810	beta-expansin precursor	2
Solyc01g090840	Zinc finger protein (AHRD V3.3 *** A0A200PXY0_9MAGN)	2
Solyc01g091890	Ubiquitin-related modifier 1 homolog (AHRD V3.3 *** A0A2G3DDZ7_CAPCH)	2
Solyc01g094727	Unknown protein	2
Solyc01g096520	Peptidyl-prolyl cis-trans isomerase (AHRD V3.3 *** A0A2G2YYH4_CAPAN)	2
Solyc01g098010	N-acetyltransferase (AHRD V3.3 *** A0A2N9Z4V7_PAEPO)	2
Solyc01g098070	Agamous-like MADS-box protein AGL21 (AHRD V3.3 *** A0A2G2W7Q0_CAPBA)	2
Solyc01g100050	TOPLESS 3	2
Solyc01g100230	DnaJ-like protein subfamily B member 6 (AHRD V3.3 *** A0A2G2V7W8_CAPBA)	2
Solyc01g100530	Arm repeat superfamily protein (AHRD V3.3 *** A0A2K3NTC9_TRIPR)	2
Solyc01g100670	Werner Syndrome-like exonuclease (AHRD V3.3 *** A0A2I4ETQ4_9ROSI)	2
Solyc01g102300	bHLH transcription factor 006	2
Solyc01g102380	germin	2
Solyc01g102520	MLO-like protein (AHRD V3.3 *** K4B1I0_SOLLC)	2
Solyc01g102880	Disease resistance protein (TIR-NBS-LRR class) (AHRD V3.3 *-* A0A2K3P9V5_TRIPR)	2
Solyc01g102920	Disease resistance protein (TIR-NBS-LRR class) (AHRD V3.3 *-* A0A2K3MNP1_TRIPR)	2
Solyc01g103140	Chloride channel protein (AHRD V3.3 *** K4B1P0_SOLLC)	2
Solyc01g103630	Lactoylglutathione lyase / glyoxalase (AHRD V3.3 *** A0A1Y1HY85_KLENI)	2
Solyc01g103670	Alpha/beta-Hydrolases superfamily protein (AHRD V3.3 *** Q9XID7_ARATH)	2
Solyc01g103940	Protein kinase (AHRD V3.3 *** O65765_CRAPL)	2
Solyc01g104000	Serine hydroxymethyltransferase (AHRD V3.3 *** A0A1U8DVN3_CAPAN)	2
Solyc01g104560	protein-protein interaction regulator family protein (AHRD V3.3 *** AT1G15200.1)	2
Solyc01g105020	Protein phosphatase 2C (PP2C)-like domain (AHRD V3.3 *-* A0A200PXZ2_9MAGN)	2
Solyc01g108070	Protein DJ-1-like protein C (AHRD V3.3 *** A0A1U8DX25_CAPAN)	2
Solyc01g109870	Sec14p-like phosphatidylinositol transfer family protein (AHRD V3.3 *** A0A2U1MGM1_ARTAN)	2
Solyc01g110120	V-type proton ATPase subunit a (AHRD V3.3 *** A0A2G2XNJ6_CAPBA)	2
Solyc01g111060	"""5-methylthioadenosine/S-adenosylhomocysteine nucleosidase 1 (AHRD V3.3 *** A0A2G3BWG6_CAPCH)"""	2
Solyc01g111870	Serine/threonine-protein kinase ATR (AHRD V3.3 *** A0A2G3BW62_CAPCH)	2
Solyc01g150119	Unknown protein	2
Solyc02g005003	Unknown protein	2
Solyc02g005400	Flavin-containing monooxygenase (AHRD V3.3 *-* A0A2G2W225_CAPBA)	2
Solyc02g014480	Unknown protein	2
Solyc02g020870	Unknown protein	2
Solyc02g021105	Unknown protein	2
Solyc02g021400	40S ribosomal protein S28 (AHRD V3.3 *** A0A2G3BI08_CAPCH)	2
Solyc02g030461	Retrovirus-related Pol polyprotein from transposon TNT 1-94 (AHRD V3.3 *-* A0A2K3MN99_TRIPR)	2
Solyc02g030480	Alcohol dehydrogenase superfamily (AHRD V3.3 *-* A0A200Q008_9MAGN)	2
Solyc02g030637	Ninja (AHRD V3.3 *-* A0A200QVW0_9MAGN)	2
Solyc02g032990	ras GTPase-activating protein-binding protein 2-like isoform X2 (AHRD V3.3 --* XP_010317134.1)	2
Solyc02g037550	Auxin efflux carrier (AHRD V3.3 *** A0A2U1MR93_ARTAN)	2
Solyc02g038640	Replication protein A subunit (AHRD V3.3 *-* A0A176W2E5_MARPO)	2
Solyc02g038727	zinc finger BED domain-containing protein RICESLEEPER 2-like (AHRD V3.3 *-* A0A2I4EGG2_9ROSI)	2
Solyc02g043817	Unknown protein	2
Solyc02g050240	Oligopeptidase B (AHRD V3.3 *-* A0A0G2RJN8_CAPAN)	2
Solyc02g050300	transcriptional corepressor LEUNIG-like isoform X3 (AHRD V3.3 *-* XP_023881424.1)	2
Solyc02g062815	transcription initiation factor TFIID subunit (AHRD V3.3 *-* AT5G65540.1)	2
Solyc02g063340	Polcalcin Nic t 2 (AHRD V3.3 *** A0A2G3D1K3_CAPCH)	2
Solyc02g063455	Serine/threonine-protein phosphatase 7 long form-like protein (AHRD V3.3 *-* A0A1J3DHF8_NOCCA)	2
Solyc02g064770	Sigma-B regulation protein RsbQ (AHRD V3.3 *** A0A2T0KZ78_9BURK)	2
Solyc02g068670	Ankyrin repeat (AHRD V3.3 *** A0A200R0Y6_9MAGN)	2
Solyc02g069670	alpha-glucosidase (AHRD V3.3 *** A0A2I4FA71_9ROSI)	2
Solyc02g069680	vacuolar protein sorting-associated protein 2 homolog 2 (AHRD V3.3 *** A0A2I4FA45_9ROSI)	2
Solyc02g071820	LRR_1 domain-containing protein/Pkinase_Tyr domain-containing protein/Malectin domain-containing protein (AHRD V3.3 *** A0A1Q3CJY9_CEPFO)	2
Solyc02g072160	NAD(P)-binding Rossmann-fold superfamily protein (AHRD V3.3 *** A0A2U1LDJ7_ARTAN)	2
Solyc02g072280	Subtilisin-like protease (AHRD V3.3 *** Q9LWA3_SOLLC)	2
Solyc02g072290	Subtilisin-like protease (AHRD V3.3 *** Q9LWA3_SOLLC)	2
Solyc02g075620	Pectinesterase (AHRD V3.3 *** A0A2G3D7Y1_CAPCH)	2
Solyc02g077680	"Alpha-1,4 glucan phosphorylase (AHRD V3.3 *** A0A2G2XET2_CAPBA)"	2
Solyc02g078260	RNA polymerase II subunit 2	2
Solyc02g079415	S-adenosyl-L-methionine-dependent methyltransferases superfamily protein (AHRD V3.3 *** Q8VYM6_ARATH)	2
Solyc02g080380	Derlin (AHRD V3.3 *-* A0A2U1QFF8_ARTAN)	2
Solyc02g080570	Soluble starch synthase (AHRD V3.3 *** C7F7H9_SOLTU)	2
Solyc02g080840	"F-box plant-like protein, putative (AHRD V3.3 *** A0A072V4I2_MEDTR)"	2
Solyc02g081300	Sucrose synthase (AHRD V3.3 *** K4BA00_SOLLC)	2
Solyc02g082060	PPPDE putative thiol peptidase family protein (AHRD V3.3 *** A0A2U1M5H1_ARTAN)	2
Solyc02g082070	Cytochrome 71AV8 (AHRD V3.3 *** A0A2G2XFF3_CAPBA)	2
Solyc02g082190	CTP synthase (AHRD V3.3 *** A0A2G2XFG8_CAPBA)	2
Solyc02g082690	Transducin/WD40 repeat-like superfamily protein (AHRD V3.3 *** A0A2U1QAZ8_ARTAN)	2
Solyc02g083590	dehydroquinate synthase	2
Solyc02g083600	Cell cycle checkpoint protein RAD17 (AHRD V3.3 *** A0A2G2XG79_CAPBA)	2
Solyc02g084630	TDR6 transcription factor	2
Solyc02g085100	Glucose-6-phosphate 1-epimerase (AHRD V3.3 *** A0A2G3AQU6_CAPCH)	2
Solyc02g085840	RAD23 homolog	2
Solyc02g086110	"peptidase M50B-like protein (AHRD V3.3 *** AT1G67060.1),Pfam:PF13398"	2
Solyc02g086260	50S ribosomal-like protein (AHRD V3.3 *** Q9C618_ARATH)	2
Solyc02g087380	Paired amphipathic helix protein Sin3-like 1 (AHRD V3.3 *-* A0A1U8G0F5_CAPAN)	2
Solyc02g087870	ABC transporter (AHRD V3.3 *** A0A200QEZ6_9MAGN)	2
Solyc02g087880	Tubulin alpha chain (AHRD V3.3 *** A0A1U8FRN4_CAPAN)	2
Solyc02g089240	RING/U-box superfamily protein (AHRD V3.3 *** A0A2U1QNZ5_ARTAN)	2
Solyc02g089480	protein GLUTAMINE DUMPER 4-like (AHRD V3.3 *** A0A2I4EBB2_9ROSI)	2
Solyc02g090960	Protein RALF-like 34 (AHRD V3.3 *** A0A2G2XHD5_CAPBA)	2
Solyc02g091310	Heavy metal-associated isoprenylated plant protein (AHRD V3.3 *-* A0A2R6QQR2_ACTCH)	2
Solyc02g091440	Basic helix-loop-helix (BHLH) DNA-binding superfamily protein (AHRD V3.3 *-* A0A2U1N5T9_ARTAN)	2
Solyc02g092560	BTB/POZ domain-containing protein (AHRD V3.3 *** A0A2G2XGY8_CAPBA)	2
Solyc02g092770	Sigma-B regulation protein RsbQ (AHRD V3.3 *** A0A2V2Z439_9BACL)	2
Solyc02g093250	Caffeoyl-CoA O-methyltransferase (AHRD V3.3 *** A0A1U8FPA5_CAPAN)	2
Solyc02g094220	"Transmembrane protein, putative (DUF 3339) (AHRD V3.3 *** Q9SMN3_ARATH)"	2
Solyc02g150105	ATP-dependent DNA helicase (AHRD V3.3 *-* A0A2K3P8C1_TRIPR)	2
Solyc03g006020	Ubiquitin domain-containing protein (AHRD V3.3 *** A0A2U1N283_ARTAN)	2
Solyc03g006830	MADS-box transcription factor (AHRD V3.3 *** Q1EMR8_PLAMJ)	2
Solyc03g007080	Hydroxyproline-rich glycoprotein family protein (AHRD V3.3 *-* A0A2U1Q2A5_ARTAN)	2
Solyc03g013295	Unknown protein	2
Solyc03g013297	Unknown protein	2
Solyc03g025190	anthocyanin permease	2
Solyc03g025740	Zf-CCHC domain-containing protein/Cofilin_ADF domain-containing protein (AHRD V3.3 *** A0A1Q3D772_CEPFO)	2
Solyc03g026130	Cytochrome P450 (AHRD V3.3 *** A0A2U1KE50_ARTAN)	2
Solyc03g031860	"Phytoene synthase 1,Pfam:PF00494"	2
Solyc03g032210	AMP-dependent synthetase/ligase (AHRD V3.3 *** A0A200QNF3_9MAGN)	2
Solyc03g033295	Unknown protein	2
Solyc03g033690	Peroxidase (AHRD V3.3 *** K4BFP1_SOLLC)	2
Solyc03g034203	"L-ascorbate peroxidase T, chloroplastic (AHRD V3.3 *-* A0A2G3B1R4_CAPCH)"	2
Solyc03g034270	Alpha/beta-Hydrolases superfamily protein (AHRD V3.3 *** Q9FF34_ARATH)	2
Solyc03g043585	Unknown protein	2
Solyc03g044280	Cysteine protease (AHRD V3.3 *-* B7X948_HORVU)	2
Solyc03g044710	Patatin (AHRD V3.3 *** A0A2G2XHJ4_CAPBA)	2
Solyc03g044725	Unknown protein	2
Solyc03g044950	"Calcium uniporter protein 1, mitochondrial (AHRD V3.3 *** A0A2G3D389_CAPCH)"	2
Solyc03g046593	Unknown protein	2
Solyc03g051923	Histone-lysine N-methyltransferase ATXR2 (AHRD V3.3 --* A0A2G2Z378_CAPAN)	2
Solyc03g059170	Rhodanese/cell cycle control phosphatase superfamily protein (AHRD V3.3 *-* A0A2K3P0J2_TRIPR)	2
Solyc03g061653	Unknown protein	2
Solyc03g063260	Unknown protein	2
Solyc03g079850	guanylyl cyclase	2
Solyc03g080190	2-oxoglutarate (2OG) and Fe(II)-dependent oxygenase superfamily protein (AHRD V3.3 *** A0A2U1QGX7_ARTAN)	2
Solyc03g094010	Glutamate dehydrogenase (AHRD V3.3 *** A0A1U8GQ51_CAPAN)	2
Solyc03g095210	WD40 repeat (AHRD V3.3 *** A0A200QQH4_9MAGN)	2
Solyc03g096303	DNA topoisomerase (AHRD V3.3 *-* A0A1J3C7F3_NOCCA)	2
Solyc03g097500	Transferase (AHRD V3.3 *** A0A200QGG9_9MAGN)	2
Solyc03g097540	Unknown protein	2
Solyc03g098010	phosphate starvation inducible gene TPSI1	2
Solyc03g098020	Alpha/beta-Hydrolases superfamily protein (AHRD V3.3 *** Q94AM5_ARATH)	2
Solyc03g111090	transcription factor GTE10-like (AHRD V3.3 *** A0A1U8FX92_CAPAN)	2
Solyc03g113640	Putative serine esterase family protein (AHRD V3.3 *** AT1G58350.4)	2
Solyc03g113880	DNA glycosylase superfamily protein (AHRD V3.3 *** A0A2U1LXN0_ARTAN)	2
Solyc03g116090	Unknown protein	2
Solyc03g116930	Phospholipase-like protein (AHRD V3.3 *** A0A2U1PUP4_ARTAN)	2
Solyc03g118040	calnexin	2
Solyc03g118350	Dual specificity protein phosphatase PHS1 (AHRD V3.3 *** A0A2G3CZP6_CAPCH)	2
Solyc03g118880	Unknown protein	2
Solyc03g119300	Zinc finger protein (AHRD V3.3 *** A0A200QRC0_9MAGN)	2
Solyc03g120570	Protein NRT1/ PTR FAMILY 1.1 (AHRD V3.3 *** A0A2G2WPC3_CAPBA)	2
Solyc03g121320	Tudor/PWWP/MBT superfamily protein (AHRD V3.3 *** F4IXJ0_ARATH)	2
Solyc03g122270	Inter-alpha-trypsin inhibitor heavy chain-like protein (AHRD V3.3 *** Q8L798_ARATH)	2
Solyc03g123420	proline-rich receptor-like protein kinase PERK2 (AHRD V3.3 *-* A0A2I4FTL8_9ROSI)	2
Solyc03g123790	Vacuolar cation/proton exchanger (AHRD V3.3 *** K4DFQ6_SOLLC)	2
Solyc03g123810	zinc ion binding protein (AHRD V3.3 --* AT1G55915.4)	2
Solyc03g123900	"alpha-1,2-Mannosidase (AHRD V3.3 *** A0A2G3D1E2_CAPCH)"	2
Solyc04g007950	Cysteine-rich repeat secretory protein 60 (AHRD V3.3 *** A0A2G3CFE1_CAPCH)	2
Solyc04g008380	GAGA-binding transcriptional activator (AHRD V3.3 *** H1ZN86_SOLLC)	2
Solyc04g009300	"GTP-binding protein BRASSINAZOLE INSENSITIVE PALE GREEN 2, chloroplastic (AHRD V3.3 *** A0A2I4ECT2_9ROSI)"	2
Solyc04g009390	RING/FYVE/PHD zinc finger superfamily protein (AHRD V3.3 *-* B3H578_ARATH)	2
Solyc04g009680	Acyltransferase-like protein (AHRD V3.3 *-* Q589X7_TOBAC)	2
Solyc04g011830	Glutaredoxin (AHRD V3.3 *** A0A1L7MRR3_SOLPI)	2
Solyc04g014640	Serine/threonine-protein phosphatase 7 long form-like protein (AHRD V3.3 *-* A0A1J3IZ43_NOCCA)	2
Solyc04g014750	transmembrane protein (AHRD V3.3 *** AT1G12064.1)	2
Solyc04g014780	Cysteine proteinase inhibitor (AHRD V3.3 *** A0A2G3CDP4_CAPCH)	2
Solyc04g015110	WEAK CHLOROPLAST MOVEMENT UNDER BLUE LIGHT-like protein (DUF827) (AHRD V3.3 *-* A0A1P8AUD2_ARATH)	2
Solyc04g015200	ATP-dependent 6-phosphofructokinase (AHRD V3.3 *** A0A2G3CDP5_CAPCH)	2
Solyc04g015450	extensin X55684	2
Solyc04g015530	Pectin lyase-like superfamily protein (AHRD V3.3 *** A0A2U1LRJ2_ARTAN)	2
Solyc04g015570	Zinc finger AN1 and C2H2 domain-containing stress-associated protein 16 (AHRD V3.3 *** A0A2G2XAH5_CAPBA)	2
Solyc04g016050	Ribosome biogenesis GTPase A (AHRD V3.3 *-* A0A1J3EQ97_NOCCA)	2
Solyc04g025480	homeobox-leucine zipper protein ROC8 (AHRD V3.3 *** A0A2I4EBE3_9ROSI)	2
Solyc04g026220	Ubiquitin-like-specific protease 1D (AHRD V3.3 *-* A0A2G2WSE4_CAPBA)	2
Solyc04g028380	Sulfotransferase (AHRD V3.3 *** A0A2I4HG22_9ROSI)	2
Solyc04g045520	Unknown protein	2
Solyc04g049190	E3 ubiquitin protein ligase DRIP2-like (AHRD V3.3 *** XP_010319865.1)	2
Solyc04g049450	Protein disulfide-isomerase (AHRD V3.3 *** A0A2G3AFP1_CAPAN)	2
Solyc04g050180	Unknown protein	2
Solyc04g050577	Unknown protein	2
Solyc04g050828	Unknown protein	2
Solyc04g051183	Unknown protein	2
Solyc04g051690	WRKY transcription factor 51	2
Solyc04g053050	2-oxoglutarate-dependent dioxygenase (AHRD V3.3 *** Q93VJ0_ARALY)	2
Solyc04g054895	Unknown protein	2
Solyc04g056290	Ubiquitin carboxyl-terminal hydrolase 46 (AHRD V3.3 *** A0A1U8F3J0_CAPAN)	2
Solyc04g056410	Protein CHROMATIN REMODELING 25 (AHRD V3.3 *** A0A2G2WYM5_CAPBA)	2
Solyc04g057960	Peroxisome biogenesis protein 1 (AHRD V3.3 *** A0A1U8F2X9_CAPAN)	2
Solyc04g063430	F-box protein (AHRD V3.3 *-* A0A1J3E3C7_NOCCA)	2
Solyc04g071375	Unknown protein	2
Solyc04g071400	WAT1-related protein (AHRD V3.3 *** K4BTD2_SOLLC)	2
Solyc04g072039	Hypoxanthine phosphoribosyltransferase (AHRD V3.3 *** A0A1U8F9W7_CAPAN)	2
Solyc04g072590	F-box family protein (AHRD V3.3 *** I0J3I6_ARAHH)	2
Solyc04g072680	Apoptotic chromatin condensation inducer in the nucleus (AHRD V3.3 *-* A0A2K3PQX0_TRIPR)	2
Solyc04g072920	Trehalose 6-phosphate phosphatase (AHRD V3.3 *** A0A2G3CNJ5_CAPCH)	2
Solyc04g074310	RNA-binding protein 38-like (AHRD V3.3 *** A0A2I4HAQ4_9ROSI)	2
Solyc04g076300	"Mechanosensitive ion channel protein 2, chloroplastic (AHRD V3.3 *** A0A2G2X028_CAPBA)"	2
Solyc04g078090	Acyl-CoA-binding domain-containing protein 2 (AHRD V3.3 *** A0A2G2X1M3_CAPBA)	2
Solyc04g078990	Hexosyltransferase (AHRD V3.3 *** K4BUY3_SOLLC)	2
Solyc04g079080	EF-hand domain (AHRD V3.3 *-* A0A200QZF0_9MAGN)	2
Solyc04g079510	Major facilitator superfamily protein (AHRD V3.3 *** A0A2U1PWN6_ARTAN)	2
Solyc04g079590	B3 domain-containing protein (AHRD V3.3 *** A0A1Q3CJU4_CEPFO)	2
Solyc04g079710	Wall-associated receptor kinase-like 14 (AHRD V3.3 *** A0A1U8GBI3_CAPAN)	2
Solyc04g079860	Hexosyltransferase (AHRD V3.3 *** A0A2G2ZRY0_CAPAN)	2
Solyc04g080900	GTPase OBG (AHRD V3.3 *-* A0A2K3KZU3_TRIPR)	2
Solyc04g081320	"Protein disulfide-isomerase LQY1, chloroplastic (AHRD V3.3 *** LQY1_ARATH)"	2
Solyc04g082170	Alcohol dehydrogenase ADH (AHRD V3.3 *** Q41241_SOLLC)	2
Solyc04g150171	Serpin-ZX (AHRD V3.3 *-* A0A2U1KM08_ARTAN)	2
Solyc05g005870	WAT1-related protein (AHRD V3.3 *** K4BWB4_SOLLC)	2
Solyc05g006180	Histone acetyltransferase of the CBP family 12 (AHRD V3.3 *** F4I4I8_ARATH)	2
Solyc05g007200	binding partner of ACD11 1 (AHRD V3.3 *** A0A1U8EM00_CAPAN)	2
Solyc05g008000	RNA pyrophosphohydrolase (AHRD V3.3 *** A0A2G2VK41_CAPBA)	2
Solyc05g008140	Unknown protein	2
Solyc05g008220	Plastid movement impaired protein (AHRD V3.3 *** A0A072VEV4_MEDTR)	2
Solyc05g008300	Multicopper oxidase LPR1 (AHRD V3.3 *-* A0A2G2VKE3_CAPBA)	2
Solyc05g008570	Acyl-acyl-carrier-protein hydrolase (AHRD V3.3 *-* A0A2G2VK01_CAPBA)	2
Solyc05g008620	GINS complex (AHRD V3.3 *** A0A2U1Q9H5_ARTAN)	2
Solyc05g009620	protein PLANT CADMIUM RESISTANCE 9-like (AHRD V3.3 *** A0A1U7Y9Y9_NICSY)	2
Solyc05g009990	Leucine-rich repeat (AHRD V3.3 *** A0A200R8J0_9MAGN)	2
Solyc05g012290	Protein root UVB sensitive 3 (AHRD V3.3 *** A0A2G2VKX6_CAPBA)	2
Solyc05g012510	"Alpha-1,4 glucan phosphorylase (AHRD V3.3 *** A0A2G2VL62_CAPBA)"	2
Solyc05g012520	SNAP25-like protein (AHRD V3.3 *** A0A2K3PB77_TRIPR)	2
Solyc05g013540	LEAFLESS	2
Solyc05g014640	Serine-rich adhesin for platelets-like protein (AHRD V3.3 *** A0A2K3PII5_TRIPR)	2
Solyc05g014843	Unknown protein	2
Solyc05g018407	Retrovirus-related Pol polyprotein from transposon TNT 1-94 (AHRD V3.3 *-* A0A1J3E1G7_NOCCA)	2
Solyc05g018760	RING/U-box superfamily protein (AHRD V3.3 *-* Q3EAE6_ARATH)	2
Solyc05g018810	Nucleosome assembly protein family (AHRD V3.3 *** A9TVZ4_PHYPA)	2
Solyc05g025985	Auxin responsive SAUR protein (AHRD V3.3 *** A0A2U1PXP1_ARTAN)	2
Solyc05g026100	Unknown protein	2
Solyc05g041145	Unknown protein	2
Solyc05g043247	Zinc finger CCCH domain-containing protein 54 (AHRD V3.3 *** A0A1U8GST2_CAPAN)	2
Solyc05g045880	WRKY transcription factor 66	2
Solyc05g047400	Protein FAR1-related sequence 5-like (AHRD V3.3 *-* A0A2K3LK03_TRIPR)	2
Solyc05g050180	Unknown protein	2
Solyc05g050200	Eukaryotic translation initiation factor 1A (AHRD V3.3 *** A0A2G3BSS7_CAPCH)	2
Solyc05g050600	Dynamin-like protein (AHRD V3.3 *** F4K015_ARATH)	2
Solyc05g051320	Per1-like (AHRD V3.3 *** A0A200PW77_9MAGN)	2
Solyc05g051620	RNA polymerase III RPC4 (AHRD V3.3 *** A0A2U1QBZ9_ARTAN)	2
Solyc05g052110	Pectinesterase (AHRD V3.3 *** A0A1U8GZ07_CAPAN)	2
Solyc05g052860	DUF620 domain-containing protein (AHRD V3.3 *** A0A1Q3AM34_CEPFO)	2
Solyc05g053180	SsrA-binding protein (AHRD V3.3 *** Q9LUN9_ARATH)	2
Solyc05g053600	Pleiotropic drug resistance protein (AHRD V3.3 *** C8CA13_CUCSA)	2
Solyc05g053820	Glycosyltransferase (AHRD V3.3 *** A0A2Z4BSF1_9APIA)	2
Solyc05g054980	Serine/threonine protein phosphatase 2A regulatory subunit B subunit alpha-like protein (AHRD V3.3 *** A0A2K3NUG4_TRIPR)	2
Solyc05g055400	Cytochrome P450 (AHRD V3.3 *** A0A200Q2G7_9MAGN)	2
Solyc05g055630	S-acyltransferase (AHRD V3.3 *** A0A1U8GRR7_CAPAN)	2
Solyc05g055730	Methylenetetrahydrofolate reductase (AHRD V3.3 *** A0A2G3CIX4_CAPCH)	2
Solyc05g150144	Kirola (AHRD V3.3 *** A0A1U8F0U0_CAPAN)	2
Solyc06g005590	Telomere repeat-binding protein 4 (AHRD V3.3 *-* A0A2G3C540_CAPCH)	2
Solyc06g008090	Myosin (AHRD V3.3 *** W5ZTD6_MAIZE)	2
Solyc06g009803	Unknown protein	2
Solyc06g009820	Fumarate hydratase class II (AHRD V3.3 *-* A0A248JQX4_9PROT)	2
Solyc06g035580	Glucose-methanol-choline (GMC) oxidoreductase family protein (AHRD V3.3 *** A0A1P8BHC1_ARATH)	2
Solyc06g048440	"""DNA-directed RNA polymerase subunit beta (AHRD V3.3 *-* A0A1W5HN85_9ORYZ)"""	2
Solyc06g048480	Transducin/WD40 repeat-like superfamily protein (AHRD V3.3 *** A0A2U1PRC0_ARTAN)	2
Solyc06g050120	60S ribosomal protein L7a (AHRD V3.3 *** A0A2G3DGL0_CAPCH)	2
Solyc06g050730	Sel1 repeat protein (AHRD V3.3 *-* F4ISY9_ARATH)	2
Solyc06g051720	GDSL esterase/lipase CPRD49 (AHRD V3.3 *** A0A2G2XS51_CAPBA)	2
Solyc06g053750	MATH domain-containing protein (AHRD V3.3 *** A0A1Q3BTU7_CEPFO)	2
Solyc06g053940	Unknown protein	2
Solyc06g054230	Protein OBERON 1 (AHRD V3.3 *** A0A1J3D441_NOCCA)	2
Solyc06g054670	Acyl-acyl-carrier-protein desaturase (AHRD V3.3 *** A0A2I4GZ93_9ROSI)	2
Solyc06g059930	sesquiterpene synthase 1	2
Solyc06g060500	AT-hook motif nuclear-localized protein (AHRD V3.3 *** A0A1U8H145_CAPAN)	2
Solyc06g064610	hypothetical protein (AHRD V3.3 *-* AT1G55365.1)	2
Solyc06g065390	"50S ribosomal protein L21, chloroplastic (AHRD V3.3 *** A0A1U8GUE9_CAPAN)"	2
Solyc06g068240	Pyrophosphate-energized vacuolar membrane proton pump (AHRD V3.3 *** A0A2G3C949_CAPCH)	2
Solyc06g069090	40S ribosomal protein S7 (AHRD V3.3 *-* A0A2G3D0S9_CAPCH)	2
Solyc06g069350	Unknown protein	2
Solyc06g070950	"ABC transporter A family member 3 (AHRD V3.3 *** A0A2G2ZCF6_CAPAN),Pfam:PF12698"	2
Solyc06g070960	ABC transporter A family member 2 (AHRD V3.3 *** A0A2G3AUS5_CAPCH)	2
Solyc06g071550	Anthranilate phosphoribosyltransferase (AHRD V3.3 *** A0A2U1N145_ARTAN)	2
Solyc06g072440	B-cell receptor-associated-like protein (AHRD V3.3 *** Q9LSH0_ARATH)	2
Solyc06g073700	U6 snRNA-associated Sm-like protein LSm8 (AHRD V3.3 *** A0A1U8H3F9_CAPAN)	2
Solyc06g073710	"glucan endo-1,3-beta-glucosidase 14-like (AHRD V3.3 *** A0A2I4FFF8_9ROSI)"	2
Solyc06g074210	mRNA-decapping enzyme-like protein (AHRD V3.3 *** A0A2G3CBG2_CAPCH)	2
Solyc06g074410	Fatty acyl-CoA reductase (AHRD V3.3 *** A0A2G2ZDE3_CAPAN)	2
Solyc06g074810	Smg8/Smg9 (AHRD V3.3 *** A0A200R5I2_9MAGN)	2
Solyc06g074840	Vacuolar sorting-associated protein 24-like (AHRD V3.3 *** A0A2K3P7F2_TRIPR)	2
Solyc06g074920	blind-like6	2
Solyc06g075030	Protein kinase domain (AHRD V3.3 *** A0A200QI14_9MAGN)	2
Solyc06g075490	Protein NRT1/ PTR FAMILY 2.7 (AHRD V3.3 *** A0A1U8H096_CAPAN)	2
Solyc06g075510	APETALA2e	2
Solyc06g082200	Rab3 GTPase-activating protein catalytic subunit (AHRD V3.3 *** A0A200PLR8_9MAGN)	2
Solyc06g082340	F-box protein (AHRD V3.3 *** A0A1J3JM96_NOCCA)	2
Solyc06g084110	kinase superfamily protein (AHRD V3.3 *-* AT3G63340.6)	2
Solyc06g150113	Unknown protein	2
Solyc07g006970	Sugar transporter protein 3	2
Solyc07g006980	TRICHOME BIREFRINGENCE-LIKE 5 (AHRD V3.3 *-* A0A1P8BDG5_ARATH)	2
Solyc07g007840	SPOC domain-containing protein (AHRD V3.3 *-* A0A1Q3D798_CEPFO)	2
Solyc07g008020	auxin-regulated 35	2
Solyc07g009420	Receptor protein kinase (AHRD V3.3 *-* Q40096_IPOTF)	2
Solyc07g009585	Unknown protein	2
Solyc07g014590	"Isoamylase 1, chloroplastic (AHRD V3.3 *** A0A2G2Z1N4_CAPAN)"	2
Solyc07g014740	Sodium Bile acid symporter family (AHRD V3.3 *** A0A1I9LPI7_ARATH)	2
Solyc07g015900	Disease resistance protein (AHRD V3.3 *-* A0A2K3NXM3_TRIPR)	2
Solyc07g016145	squamous cell carcinoma antigen recognized by T-cells 3 isoform X4 (AHRD V3.3 *-* XP_010314250.1)	2
Solyc07g017900	Glucose-6-phosphate 1-epimerase (AHRD V3.3 *** A0A2I0WBC4_9ASPA)	2
Solyc07g021200	Ribulose bisphosphate carboxylase large chain (AHRD V3.3 *-* A0A2G2Z7Z2_CAPAN)	2
Solyc07g023990	AAA-type ATPase family protein / ankyrin repeat family protein (AHRD V3.3 *** Q9C5C7_ARATH)	2
Solyc07g038100	acyl-CoA synthetase family protein (AHRD V3.3 *** AT3G60310.2)	2
Solyc07g039450	Translation machinery-associated protein 22 (AHRD V3.3 *** A0A1U8DZC1_CAPAN)	2
Solyc07g041440	SNF2-related (AHRD V3.3 *-* A0A200QH53_9MAGN)	2
Solyc07g042280	Keto acyl-acyl carrier protein synthase II (AHRD V3.3 *-* A0A2U1KPF3_ARTAN)	2
Solyc07g042515	Retrovirus-related Pol polyprotein from transposon TNT 1-94 (AHRD V3.3 *-* A0A2K3MN99_TRIPR)	2
Solyc07g042680	MAP kinase kinase kinase 46	2
Solyc07g042830	"Starch synthase, chloroplastic/amyloplastic (AHRD V3.3 *** B2ZGM9_SOLLC)"	2
Solyc07g043240	Pectinesterase (AHRD V3.3 *** A0A1U8ETT4_CAPAN)	2
Solyc07g047915	Unknown protein	2
Solyc07g052070	Cytochrome (AHRD V3.3 *** A0A2G3C1F9_CAPCH)	2
Solyc07g053170	MAP kinase kinase kinase 56	2
Solyc07g053600	receptor-like protein kinase HSL1 (AHRD V3.3 *** A0A1U8HI37_CAPAN)	2
Solyc07g053660	WD40 repeat (AHRD V3.3 *** A0A200R1Q4_9MAGN)	2
Solyc07g054090	Pentatricopeptide repeat (AHRD V3.3 *** A0A200QWZ8_9MAGN)	2
Solyc07g054445	Unknown protein	2
Solyc07g056410	Leucine-rich receptor-like protein kinase family protein (AHRD V3.3 *** A0A2U1LDI6_ARTAN)	2
Solyc07g056705	"Transmembrane protein, putative (DUF239) (AHRD V3.3 *** Q9SK38_ARATH)"	2
Solyc07g061960	Beta-lactamase-like (AHRD V3.3 *** A0A200QS30_9MAGN)	2
Solyc07g062547	UDP-N-acetylglucosamine 1-carboxyvinyltransferase (AHRD V3.3 *-* A0A1E7W1A5_9BURK)	2
Solyc07g062560	Pollen allergen Ole e 1 family (AHRD V3.3 *** A0A2U1LWI3_ARTAN)	2
Solyc07g063900	RNA binding protein (AHRD V3.3 *-* B6U487_MAIZE)	2
Solyc07g064030	Kinesin-like protein (AHRD V3.3 *** A0A2G2WF79_CAPBA)	2
Solyc07g065530	flocculation protein FLO11 (AHRD V3.3 *** XP_004244068.1)	2
Solyc07g065880	Kinesin KP1 (AHRD V3.3 *** A0A2G2WFS9_CAPBA)	2
Solyc07g066190	PRA1 family protein (AHRD V3.3 *** A0A2G2Z637_CAPAN)	2
Solyc08g007460	Bifunctional inhibitor/lipid-transfer protein/seed storage 2S albumin superfamily protein (AHRD V3.3 *** A0A2U1L4X0_ARTAN)	2
Solyc08g013690	B3 domain-containing protein (AHRD V3.3 *** A0A2G3APE7_CAPAN)	2
Solyc08g014420	mitogen-activated protein kinase 2	2
Solyc08g015860	Guanosine nucleotide diphosphate dissociation inhibitor (AHRD V3.3 *** A0A1U8DRB7_CAPAN)	2
Solyc08g016794	Unknown protein	2
Solyc08g028973	Unknown protein	2
Solyc08g036550	Unknown protein	2
Solyc08g041930	Unknown protein	2
Solyc08g044440	Protein strubbelig-receptor family 3 (AHRD V3.3 *-* A0A1J6ILS7_NICAT)	2
Solyc08g048507	Unknown protein	2
Solyc08g061350	SNF2 domain-containing protein CLASSY 3 (AHRD V3.3 *-* A0A1J3JN08_NOCCA)	2
Solyc08g061455	CTC-interacting domain 7 (AHRD V3.3 *-* A0A1P8B1N0_ARATH)	2
Solyc08g061665	BTB/POZ domain-containing protein (AHRD V3.3 *-* A0A1U8EY34_CAPAN)	2
Solyc08g061970	"putative spermine synthase,Pfam:PF01564"	2
Solyc08g065623	Retrovirus-related Pol polyprotein from transposon TNT 1-94 (AHRD V3.3 *-* A0A2I0VNR7_9ASPA)	2
Solyc08g067860	embryo defective 2410 (AHRD V3.3 *** AT2G25660.3)	2
Solyc08g068190	Aldehyde dehydrogenase (AHRD V3.3 *** A0A2U1M8J4_ARTAN)	2
Solyc08g074370	DDB1-and CUL4-associated factor-like protein 1 (AHRD V3.3 *** A0A2G2XMQ1_CAPBA)	2
Solyc08g075150	coiled-coil protein (AHRD V3.3 *** AT5G45310.2)	2
Solyc08g075510	"2-oxoglutarate (2OG) and Fe(II)-dependent oxygenase superfamily protein (AHRD V3.3 *** Q0WVR4_ARATH),Pfam:PF13621"	2
Solyc08g075640	Disease resistance protein RGA2 (AHRD V3.3 *** A0A1U8GK21_CAPAN)	2
Solyc08g077180	Pyruvate kinase (AHRD V3.3 *** A0A1U8GRH5_CAPAN)	2
Solyc08g077350	"Haloacid dehalogenase-like hydrolase (HAD) superfamily protein (AHRD V3.3 *** A0A2U1KV95_ARTAN),Pfam:PF13419"	2
Solyc08g077620	WD40 repeat (AHRD V3.3 *-* A0A200QP61_9MAGN)	2
Solyc08g078630	BnaA10g16580D protein (AHRD V3.3 *** A0A078HJ62_BRANA)	2
Solyc08g079740	Leucine-rich receptor-like protein kinase family protein (AHRD V3.3 *** A0A0K9NNG1_ZOSMR)	2
Solyc08g079840	LESUBENDO L.esculentum subtilisin-like endoprotease	2
Solyc08g080300	Sugar transporter protein 6	2
Solyc08g081870	Unknown protein	2
Solyc08g082640	Cellulose synthase (AHRD V3.3 *** A0A200QCL6_9MAGN)	2
Solyc08g150113	Reverse transcriptase (AHRD V3.3 *-* Q8W452_BRANA)	2
Solyc09g005143	E3 ubiquitin-protein ligase-like protein (AHRD V3.3 *-* A0A1B1LUK2_VITPS)	2
Solyc09g005750	DUF3741 domain-containing protein/DUF4378 domain-containing protein/VARLMGL domain-containing protein (AHRD V3.3 *** A0A1Q3B3Y4_CEPFO)	2
Solyc09g008310	Phosphoadenosine phosphosulfate (PAPS) reductase family protein (AHRD V3.3 *** Q9LZE4_ARATH)	2
Solyc09g008370	Major facilitator superfamily (AHRD V3.3 *** A0A2U1PF99_ARTAN)	2
Solyc09g009220	histone-lysine N-methyltransferase SETD1B-like protein (AHRD V3.3 *** AT5G03670.1)	2
Solyc09g009270	Protein ELC (AHRD V3.3 *** A0A2G2YLT3_CAPAN)	2
Solyc09g009680	Transcription initiation factor TFIID subunit 12 (AHRD V3.3 *** A0A2G2YPC4_CAPAN)	2
Solyc09g009880	F-box-like domain-containing protein (AHRD V3.3 *** A0A1Q3BFU9_CEPFO)	2
Solyc09g011540	Glutathione S-transferase (AHRD V3.3 *** C0LF68_CAPAN)	2
Solyc09g015085	"2-methyl-6-phytyl-1,4-hydroquinone methyltransferase, chloroplastic (AHRD V3.3 *-* NP_001310397.1)"	2
Solyc09g015930	RNA helicase DEAD28	2
Solyc09g018185	LOB domain-containing protein 24-like (AHRD V3.3 *** XP_010326135.2)	2
Solyc09g031880	Galacturonokinase (AHRD V3.3 *** A0A2G2WB90_CAPBA)	2
Solyc09g047870	"""23S rRNA (Cytidine1920-2-O)/16S rRNA (Cytidine1409-2-O)-methyltransferase (AHRD V3.3 *** A0A2I0WJW4_9ASPA)"""	2
Solyc09g055265	Unknown protein	2
Solyc09g059100	Homeobox-leucine zipper protein HDG12 (AHRD V3.3 *-* A0A2G2X830_CAPBA)	2
Solyc09g060140	homeobox-leucine zipper protein ROC8 (AHRD V3.3 *-* A0A2I4EBE3_9ROSI)	2
Solyc09g063140	"protein LOW PSII ACCUMULATION 1, chloroplastic (AHRD V3.3 *** A0A2I4GK27_9ROSI)"	2
Solyc09g063150	Glutathione S-transferase (AHRD V3.3 *** A0A200PVK3_9MAGN)	2
Solyc09g065300	spindle pole body-associated protein (AHRD V3.3 *** AT4G02725.1)	2
Solyc09g065640	ethylene overproducer-like 1	2
Solyc09g065700	BEACH domain (AHRD V3.3 *** A0A200Q4J4_9MAGN)	2
Solyc09g066050	homeobox-leucine zipper protein ROC8 (AHRD V3.3 *** A0A2I4EBE3_9ROSI)	2
Solyc09g066110	Unknown protein	2
Solyc09g066323	Retrovirus-related Pol polyprotein from transposon TNT 1-94 (AHRD V3.3 *-* A0A2K3LWA1_TRIPR)	2
Solyc09g073000	Elongation factor Tu (AHRD V3.3 *** A0A2G2VZZ7_CAPBA)	2
Solyc09g074120	RING/U-box superfamily protein (AHRD V3.3 *-* A0A2U1LIK0_ARTAN)	2
Solyc09g074130	RING/U-box superfamily protein (AHRD V3.3 *-* A0A2U1LIK0_ARTAN)	2
Solyc09g074500	Unknown protein	2
Solyc09g075330	Pectinesterase (AHRD V3.3 *** A0A2G2ZVW5_CAPAN)	2
Solyc09g082150	Heat shock protein (AHRD V3.3 *** Q8VY73_ARATH)	2
Solyc09g082660	Caffeoyl-CoA O-methyltransferase (AHRD V3.3 *** Q2YHM9_PLAMJ)	2
Solyc09g083135	Unknown protein	2
Solyc09g083190	NAD(P)H dehydrogenase 18 (AHRD V3.3 *** A0A0F7CYQ9_9ROSI)	2
Solyc09g083300	E3 ubiquitin protein ligase DRIP2 (AHRD V3.3 *-* A0A2G2X5V3_CAPBA)	2
Solyc09g089910	Ethylene-responsive transcription factor (AHRD V3.3 *** A0A1U8GJ51_CAPAN)	2
Solyc09g090300	dCTP pyrophosphatase-like protein (AHRD V3.3 *** Q9LSW0_ARATH)	2
Solyc09g090460	Nucleolar GTP-binding protein 1 (AHRD V3.3 *** A0A1J3HT43_NOCCA)	2
Solyc09g091500	U6 snRNA-associated Sm-like protein LSm5 (AHRD V3.3 *** A0A1U8F707_CAPAN)	2
Solyc09g091610	Vesicle-associated membrane protein (AHRD V3.3 *** A0A1U8GH30_CAPAN)	2
Solyc09g091690	F-box protein (AHRD V3.3 *** A0A2K3P6V3_TRIPR)	2
Solyc09g091720	Flavin-containing monooxygenase (AHRD V3.3 *** A0A2G2W209_CAPBA)	2
Solyc09g091910	Purple acid phosphatase (AHRD V3.3 *** A0A2G2W1Z0_CAPBA)	2
Solyc09g092500	UDP-glycosyltransferase 75C1 (AHRD V3.3 *** U75C1_SOLLC)	2
Solyc09g097870	bHLH transcription factor 062	2
Solyc09g098117	Retrovirus-related Pol polyprotein from transposon TNT 1-94 (AHRD V3.3 *-* A0A2K3PAJ3_TRIPR)	2
Solyc09g098606	Unknown protein	2
Solyc10g005290	CDP-diacylglycerol--glycerol-3-phosphate 3-phosphatidyltransferase/cardiolipin synthase (AHRD V3.3 *-* A0A2N0I349_9SPHN)	2
Solyc10g005300	Serine/threonine-protein kinase PBS1 (AHRD V3.3 *** A0A2G2VSF8_CAPBA)	2
Solyc10g006220	Cell differentiation protein RCD1-like protein (AHRD V3.3 *-* A0A1J3G0M4_NOCCA)	2
Solyc10g006230	"Chlorophyll a-b binding protein, chloroplastic (AHRD V3.3 *** A0A2G3BCB0_CAPCH)"	2
Solyc10g006380	Ras-related small GTP-binding family protein (AHRD V3.3 *** A0A2U1P8S5_ARTAN)	2
Solyc10g006550	protein FLOWERING LOCUS D-like (AHRD V3.3 *-* A0A2I4H638_9ROSI)	2
Solyc10g008120	O-methyltransferase (AHRD V3.3 *** A0A1B4Z3W3_9ROSA)	2
Solyc10g008890	OPA3-like protein (AHRD V3.3 *** A0A2I4G3K5_9ROSI)	2
Solyc10g008900	Dirigent protein (AHRD V3.3 *** K4CY66_SOLLC)	2
Solyc10g009540	"Bifunctional polymyxin resistance protein, ArnA (AHRD V3.3 *** A0A2U1QHU7_ARTAN)"	2
Solyc10g011750	Late embryogenesis abundant hydroxyproline-rich glycoprotein family protein (AHRD V3.3 *** Q5XV90_ARATH)	2
Solyc10g011990	PHD finger family protein (AHRD V3.3 *** Q9LRN9_ARATH)	2
Solyc10g017990	Cytokinin oxidase/dehydrogenase 2 (AHRD V3.3 *-* C0LPA7_SOLTU)	2
Solyc10g039196	Unknown protein	2
Solyc10g044535	"ATP synthase subunit b, chloroplastic (AHRD V3.3 *** I6N943_DATST)"	2
Solyc10g046990	Unknown protein	2
Solyc10g047410	Photosystem II CP43 reaction center protein (AHRD V3.3 *-* A0A2S0SUS0_9FABA)	2
Solyc10g048050	Developmentally-regulated GTP-binding protein 2 (AHRD V3.3 *-* A0A2G2WPW5_CAPBA)	2
Solyc10g049620	Progesterone 5-beta-reductase 4 (AHRD V3.3 *** A0A0A0S3B2_CATRO)	2
Solyc10g052880	Inactive leucine-rich repeat receptor-like protein kinase (AHRD V3.3 *** A0A314LDB3_NICAT)	2
Solyc10g054200	Unknown protein	2
Solyc10g054300	GPCR kinase (AHRD V3.3 *-* A0A2P5CHJ2_PARAD)	2
Solyc10g074890	Protein kinase domain (AHRD V3.3 *** A0A200QIC0_9MAGN)	2
Solyc10g075065	Unknown protein	2
Solyc10g075118	Non-specific lipid-transfer protein (AHRD V3.3 *** K4D1W2_SOLLC)	2
Solyc10g076910	ATP-dependent RNA helicase (AHRD V3.3 *** A0A1Y1IA80_KLENI)	2
Solyc10g078380	bHLH transcription factor 064	2
Solyc10g078850	Germin-like protein subfamily 1 member 7 (AHRD V3.3 *** A0A2G2YP64_CAPAN)	2
Solyc10g079030	Ras gtpase (AHRD V3.3 *** A0A1J9QT15_9PEZI)	2
Solyc10g079490	Core-2/I-branching beta-16-N-acetylglucosaminyltransferase family protein (AHRD V3.3 *** B6ST68_MAIZE)	2
Solyc10g079500	"""Inosine-5-monophosphate dehydrogenase (AHRD V3.3 *** A0A2G2VW93_CAPBA)"""	2
Solyc10g080090	zinc finger BED domain-containing protein DAYSLEEPER-like (AHRD V3.3 *** A0A2I4F531_9ROSI)	2
Solyc10g081130	Proteasome subunit alpha type (AHRD V3.3 *** K4D300_SOLLC)	2
Solyc10g081270	ELMO/CED-12 family protein (AHRD V3.3 *** A0A1I9LNB6_ARATH)	2
Solyc10g081280	Protein ZINC INDUCED FACILITATOR 1 (AHRD V3.3 *-* A0A2G2YNH3_CAPAN)	2
Solyc10g081510	ethylene-responsive methionine synthase	2
Solyc10g082030	Peroxiredoxin (AHRD V3.3 *** Q9FE12_PHAVU)	2
Solyc10g083310	Kinesin-like protein (AHRD V3.3 *** A0A2G2YN20_CAPAN)	2
Solyc10g083500	Protein kinase G11A (AHRD V3.3 *** A0A2G2YMZ1_CAPAN)	2
Solyc10g084125	Retrovirus-related Pol polyprotein from transposon TNT 1-94 (AHRD V3.3 *-* A0A2K3MN99_TRIPR)	2
Solyc10g084830	Amino acid transporter (AHRD V3.3 *** S8DQ51_9LAMI)	2
Solyc10g085205	Retrovirus-related Pol polyprotein from transposon TNT 1-94 (AHRD V3.3 *-* A0A2K3MS94_TRIPR)	2
Solyc10g086670	Adenine nucleotide alpha hydrolases-like superfamily protein (AHRD V3.3 *** A0A2U1NYH2_ARTAN)	2
Solyc10g150102	"Nucleic acid-binding, OB-fold protein (AHRD V3.3 *-* A0A2U1LWI4_ARTAN)"	2
Solyc11g004005	Unknown protein	2
Solyc11g005290	RING/U-box superfamily protein (AHRD V3.3 *** A0A2U1KVX7_ARTAN)	2
Solyc11g005420	Unknown protein	2
Solyc11g005810	intracellular protein transporter (AHRD V3.3 *** AT4G27610.9)	2
Solyc11g006220	Myosin family protein (AHRD V3.3 *** A0A2U1N6F7_ARTAN)	2
Solyc11g006310	protein GAMETE EXPRESSED 1 (AHRD V3.3 *** A0A2I4EBQ9_9ROSI)	2
Solyc11g007730	Bark storage protein A (AHRD V3.3 *** A0A1J3K1W0_NOCCA)	2
Solyc11g007740	Ribosome recycling factor (AHRD V3.3 *** A0A200QY71_9MAGN)	2
Solyc11g010470	14-3-3 protein (AHRD V3.3 *** P93787_SOLTU)	2
Solyc11g010510	Impact (AHRD V3.3 *** A0A200PNK4_9MAGN)	2
Solyc11g011360	"Nudix hydrolase 17, mitochondrial (AHRD V3.3 *** A0A1U8GUV5_CAPAN)"	2
Solyc11g011970	Protein-tyrosine phosphatase (AHRD V3.3 *** A0A200RBI0_9MAGN)	2
Solyc11g012300	transmembrane protein (AHRD V3.3 *-* AT4G22370.2)	2
Solyc11g012610	structural maintenance of chromosomes protein (AHRD V3.3 *** AT4G17240.1)	2
Solyc11g013240	serine/threonine-protein kinase mph1 isoform X4 (AHRD V3.3 *** A0A2I4H5E5_9ROSI)	2
Solyc11g013300	Thaumatin-like protein (AHRD V3.3 *** A0A1J3EIZ2_NOCCA)	2
Solyc11g013440	Eukaryotic translation initiation factor 3 subunit F (AHRD V3.3 *** A0A1U8GMA9_CAPAN)	2
Solyc11g013460	Dephospho-CoA kinase (AHRD V3.3 *** A0A1U8FC11_CAPAN)	2
Solyc11g020160	Nuclear pore complex protein NUP88 (AHRD V3.3 *-* A0A2G3B8C8_CAPCH)	2
Solyc11g021270	Protein TIC 214 (AHRD V3.3 *-* I6N9B5_DATST)	2
Solyc11g028160	Cytochrome c biogenesis B (AHRD V3.3 *** A0A0C5B708_9SOLA)	2
Solyc11g033286	Retrovirus-related Pol polyprotein from transposon TNT 1-94 (AHRD V3.3 *-* A0A2K3MN99_TRIPR)	2
Solyc11g040080	Protein Ycf2 (AHRD V3.3 *-* A0A2G2W5B4_CAPBA)	2
Solyc11g040180	mRNA capping enzyme family protein (AHRD V3.3 *** A0A2U1MNN8_ARTAN)	2
Solyc11g044340	Pre-mRNA-processing protein 40A (AHRD V3.3 *** A0A2U1LAQ9_ARTAN)	2
Solyc11g044380	"Transmembrane protein, putative (DUF247) (AHRD V3.3 *-* A0A1I9LLH8_ARATH)"	2
Solyc11g044643	"NAD(P)H-quinone oxidoreductase subunit 5, chloroplastic (AHRD V3.3 *-* J7H711_CAPAN)"	2
Solyc11g044690	Protein TIC 214 (AHRD V3.3 *-* TI214_SOLTU)	2
Solyc11g050880	Katanin p60 ATPase-containing subunit A1 (AHRD V3.3 *** A0A328D796_9ASTE)	2
Solyc11g061870	Adenylate isopentenyltransferase (AHRD V3.3 *** A0A2G2WHN5_CAPBA)	2
Solyc11g061950	Zinc finger MYM-type protein 1 (AHRD V3.3 *-* A0A2U1M0J0_ARTAN)	2
Solyc11g061960	Protein kinase-like domain-containing protein (AHRD V3.3 *-* A0A2U1MAQ3_ARTAN)	2
Solyc11g063680	Adenylate isopentenyltransferase (AHRD V3.3 *-* A0A2G2WHN5_CAPBA)	2
Solyc11g063690	Adenylate isopentenyltransferase (AHRD V3.3 *** A0A2G2WHN5_CAPBA)	2
Solyc11g065030	GDP-mannose transporter (AHRD V3.3 *** A0A1B0VP09_ARATH)	2
Solyc11g065160	Zinc finger protein (AHRD V3.3 *** A0A200QMM1_9MAGN)	2
Solyc11g065260	DnaJ domain-containing protein/TPR_1 domain-containing protein/TPR_11 domain-containing protein (AHRD V3.3 *** A0A1Q3BB58_CEPFO)	2
Solyc11g066255	Unknown protein	2
Solyc11g068550	Late embryogenesis abundant (LEA) hydroxyproline-rich glycoprotein family (AHRD V3.3 *** Q9M287_ARATH)	2
Solyc11g068910	Methyl-CpG-binding domain-containing protein 11 (AHRD V3.3 *** A0A2G2YH09_CAPAN)	2
Solyc11g068930	Ubiquitin-like modifier-activating enzyme atg7 (AHRD V3.3 *** A0A2G3BAU2_CAPCH)	2
Solyc11g069140	Unknown protein	2
Solyc11g069290	"""Pyridoxal 5-phosphate synthase subunit PdxT (AHRD V3.3 *** A0A1V4EC63_9ACTN)"""	2
Solyc11g071260	Unknown protein	2
Solyc11g072623	Unknown protein	2
Solyc11g072790	WOX3b (AHRD V3.3 *** A0A1S3ZKN4_TOBAC)	2
Solyc12g006140	Cab-5 gene encoding chlorophyll a/b-binding protein	2
Solyc12g006260	Glycine rich protein-interacting protein (AHRD V3.3 *** Q4U602_TOBAC)	2
Solyc12g006980	Leucine-rich repeat family protein (AHRD V3.3 *-* A0A061GNA0_THECC)	2
Solyc12g007070	Heat shock transcription factor (AHRD V3.3 *-* A0A1Y1I763_KLENI)	2
Solyc12g008670	blind-like4	2
Solyc12g008830	GATA transcription factor 16 (AHRD V3.3 *** A0A2G2YUT6_CAPAN)	2
Solyc12g010460	Unknown protein	2
Solyc12g011270	ethylene-responsive elongation factor EF-Ts precursor	2
Solyc12g013590	"UvrD-like Helicase, ATP-binding domain, P-loop containing nucleoside triphosphate hydrolase (AHRD V3.3 *** A0A2U1Q6X2_ARTAN)"	2
Solyc12g013770	"Mannan endo-1,4-beta-mannosidase 1 (AHRD V3.3 *** A0A2G2YDQ8_CAPAN)"	2
Solyc12g014000	Pentatricopeptide repeat (AHRD V3.3 *** A0A200QM34_9MAGN)	2
Solyc12g017860	Helicase (AHRD V3.3 *** A0A200R9A6_9MAGN)	2
Solyc12g027890	Lysine histidine transporter-like 2 (AHRD V3.3 *-* A0A1U8GFP8_CAPAN)	2
Solyc12g035670	SAC3/GANP/Nin1/mts3/eIF-3 p25 (AHRD V3.3 *** A0A200QLU7_9MAGN)	2
Solyc12g036300	Myosin heavy chain-like protein (AHRD V3.3 *** A0A2K3PHF1_TRIPR)	2
Solyc12g038120	Peptidyl-prolyl cis-trans isomerase-like 4 (AHRD V3.3 *-* A0A2G2WGD2_CAPBA)	2
Solyc12g038140	hypothetical protein (AHRD V3.3 *-* AT5G13620.1)	2
Solyc12g042570	Protein phosphatase 2C family protein (AHRD V3.3 *** A0A2U1P9P3_ARTAN)	2
Solyc12g044440	Zinc finger protein (AHRD V3.3 *-* A0A200QX85_9MAGN)	2
Solyc12g044690	Lysine--tRNA ligase (AHRD V3.3 *-* A0A2G3CAI2_CAPCH)	2
Solyc12g044693	Serine/threonine-protein phosphatase 7 long form-like protein (AHRD V3.3 *-* A0A1J3IZ43_NOCCA)	2
Solyc12g044810	ABC transporter C family member 8 (AHRD V3.3 *-* A0A2G3CTD0_CAPCH)	2
Solyc12g044920	Phospholipid-transporting ATPase (AHRD V3.3 *** A0A1U8F7U0_CAPAN)	2
Solyc12g049440	Actin-related protein 8 (AHRD V3.3 *-* A0A314L356_NICAT)	2
Solyc12g049550	GDSL esterase/lipase 5-like (AHRD V3.3 *** A0A1U8ER27_CAPAN)	2
Solyc12g055890	"2-oxoisovalerate dehydrogenase subunit alpha 2, mitochondrial (AHRD V3.3 *** A0A2G2WJC6_CAPBA)"	2
Solyc12g055900	Unknown protein	2
Solyc12g056110	V-type proton ATPase subunit E (AHRD V3.3 *** A0A1U8GDW0_CAPAN)	2
Solyc12g056305	LURP-one-like protein (AHRD V3.3 *** A0A1P8AWJ7_ARATH)	2
Solyc12g056860	Transcription factor TGA7 (AHRD V3.3 *** A0A1U8F8B9_CAPAN)	2
Solyc12g062700	F-box-like/WD repeat-containing protein TBL1XR1 (AHRD V3.3 *-* A0A1U8EY19_CAPAN)	2
Solyc12g077395	Retrovirus-related Pol polyprotein from transposon TNT 1-94 (AHRD V3.3 *-* A0A2K3MN99_TRIPR)	2
Solyc12g082796	Unknown protein	2
Solyc12g088890	DnaJ protein like (AHRD V3.3 *** A0A2I0VSC0_9ASPA)	2
Solyc12g089350	GDSL esterase/lipase (AHRD V3.3 *** A0A2R6PZH9_ACTCH)	2
Solyc12g089380	expansin 8	2
Solyc12g095760	Pyrophosphate--fructose 6-phosphate 1-phosphotransferase subunit alpha (AHRD V3.3 *** A0A2G3B4E8_CAPCH)	2
Solyc12g095770	Secondary thiamine-phosphate synthase enzyme (AHRD V3.3 *** Q9LPU1_ARATH)	2
Solyc12g098500	Adenosylhomocysteinase (AHRD V3.3 *** I3QHX5_NICBE)	2
Solyc12g098827	Unknown protein	2
Solyc12g099810	CRT (Chloroquine-resistance transporter)-like transporter (AHRD V3.3 *** A0A1Y1I3N1_KLENI)	2
Solyc12g100180	Pleiotropic drug resistance protein (AHRD V3.3 *** C8CA13_CUCSA)	2
Solyc12g100363	Unknown protein	2
Solyc00g011660	B3 domain-containing protein (AHRD V3.3 *** A0A1Q3DFU3_CEPFO)	1
Solyc00g014290	Unknown protein	1
Solyc00g014800	Zinc finger protein KNUCKLES (AHRD V3.3 *** A0A2G3ACW4_CAPAN)	1
Solyc00g198360	Zinc finger transcription factor 4	1
Solyc00g500008	Unknown protein	1
Solyc00g500121	Unknown protein	1
Solyc00g500122	Unknown protein	1
Solyc00g500141	Protein Ycf2 (AHRD V3.3 *-* A0A1W5PW46_9DIPS)	1
Solyc00g500180	Unknown protein	1
Solyc00g500233	Unknown protein	1
Solyc00g500236	MP domain-containing protein (AHRD V3.3 *-* A0A1Q3BUD1_CEPFO)	1
Solyc00g500246	Unknown protein	1
Solyc00g500269	Unknown protein	1
Solyc00g500306	Unknown protein	1
Solyc00g500307	Unknown protein	1
Solyc00g500352	Unknown protein	1
Solyc00g500356	Unknown protein	1
Solyc00g500369	Unknown protein	1
Solyc00g500372	Unknown protein	1
Solyc00g500375	Unknown protein	1
Solyc00g500386	Unknown protein	1
Solyc00g500388	Unknown protein	1
Solyc00g500389	Unknown protein	1
Solyc00g500394	Unknown protein	1
Solyc00g500399	Unknown protein	1
Solyc00g500402	Unknown protein	1
Solyc01g005120	Xyloglucan endotransglucosylase/hydrolase (AHRD V3.3 *** A0A2G3AYH1_CAPCH)	1
Solyc01g005340	Ankyrin repeat-containing protein (AHRD V3.3 *** A0A2G2XSI9_CAPBA)	1
Solyc01g005580	hypothetical protein (DUF1639) (AHRD V3.3 *** AT1G55340.1)	1
Solyc01g005780	NL0E (AHRD V3.3 *** Q9ZS81_SOLLC)	1
Solyc01g006170	Eukaryotic rRNA processing (AHRD V3.3 *** A0A2U1PZE8_ARTAN)	1
Solyc01g006250	F-box protein (AHRD V3.3 *** A0A2G3AHK9_CAPAN)	1
Solyc01g006380	RING-type E3 ubiquitin transferase (AHRD V3.3 *-* A0A2U1P546_ARTAN)	1
Solyc01g006845	Unknown protein	1
Solyc01g008130	Glutaredoxin-related protein (AHRD V3.3 *** A0A2U1PBW7_ARTAN)	1
Solyc01g008240	Sugar transporter protein 9	1
Solyc01g008250	Thioredoxin (AHRD V3.3 *** A0A2U1L6U5_ARTAN)	1
Solyc01g008320	Shoot gravitropism 2 (SGR2) protein (AHRD V3.3 *** A0A072UJS6_MEDTR)	1
Solyc01g008425	Unknown protein	1
Solyc01g008600	Zinc finger transcription factor 6	1
Solyc01g008610	"Glucan endo-1,3-beta-glucosidase (AHRD V3.3 *** E13D_TOBAC)"	1
Solyc01g008830	L-ascorbate oxidase (AHRD V3.3 *** A0A2G3AI57_CAPAN)	1
Solyc01g009120	Histone deacetylase (AHRD V3.3 *** A0A2G2ZNY2_CAPAN)	1
Solyc01g009740	jasmonate-zim-domain protein 10 (AHRD V3.3 *-* AT5G13220.3)	1
Solyc01g009970	Hydrolase (AHRD V3.3 *** A0A2U1P3E1_ARTAN)	1
Solyc01g009975	Retrovirus-related Pol polyprotein from transposon TNT 1-94 (AHRD V3.3 *-* A0A2K3MQ97_TRIPR)	1
Solyc01g010415	Retrovirus-related Pol polyprotein from transposon TNT 1-94 (AHRD V3.3 *-* A0A2K3NZR4_TRIPR)	1
Solyc01g010510	"Pentatricopeptide repeat-containing protein, mitochondrial (AHRD V3.3 *** A0A2G2X910_CAPBA)"	1
Solyc01g010640	NAD(P)-linked oxidoreductase superfamily protein (AHRD V3.3 *** Q949S6_ARATH)	1
Solyc01g011115	aspartic proteinase-like protein 2 (AHRD V3.3 *-* A0A1S4D538_TOBAC)	1
Solyc01g011330	Aspartic proteinase-like protein 2 (AHRD V3.3 *-* A0A1J6IK01_NICAT)	1
Solyc01g011460	Unknown protein	1
Solyc01g012590	Endoribonuclease Dicer-like protein 2 (AHRD V3.3 *-* A0A2G3B0R0_CAPCH)	1
Solyc01g012670	Endoribonuclease Dicer-like protein 2 (AHRD V3.3 *-* A0A2G2Y661_CAPAN)	1
Solyc01g012700	Aldehyde dehydrogenase (AHRD V3.3 *** A0A200Q0A3_9MAGN)	1
Solyc01g014055	Reverse transcriptase (AHRD V3.3 *-* Q8W452_BRANA)	1
Solyc01g014420	Endoribonuclease Dicer-like protein 2 (AHRD V3.3 *-* A0A2G2Y661_CAPAN)	1
Solyc01g014430	Endoribonuclease Dicer-like protein 2 (AHRD V3.3 *-* A0A2G2Y661_CAPAN)	1
Solyc01g014963	Retrovirus-related Pol polyprotein from transposon TNT 1-94 (AHRD V3.3 *-* A0A2K3MX29_TRIPR)	1
Solyc01g015080	Peroxidase (AHRD V3.3 *** K4AUE2_SOLLC)	1
Solyc01g016414	TCP transcription factor 1 (AHRD V3.3 *** G3BGU2_SOLLC)	1
Solyc01g016416	"Transposase, Ptta/En/Spm (AHRD V3.3 *-* A0A2U1MQN8_ARTAN)"	1
Solyc01g017260	"NAD(P)H-quinone oxidoreductase subunit 2, chloroplastic (AHRD V3.3 *-* A0A125RTJ3_9ASTR)"	1
Solyc01g017530	30S ribosomal protein S2 (AHRD V3.3 *** H2BC65_MOLVE)	1
Solyc01g017620	Tryptophan aminotransferase-related protein 1 (AHRD V3.3 *-* A0A2G2VMW5_CAPBA)	1
Solyc01g017790	ARID/BRIGHT DNA-binding domain-containing protein (AHRD V3.3 *-* F4I2F0_ARATH)	1
Solyc01g017970	Unknown protein	1
Solyc01g020370	Unknown protein	1
Solyc01g020372	Transposase (AHRD V3.3 *-* A0A0B4ULM0_ORYSJ)	1
Solyc01g021610	Unknown protein	1
Solyc01g034010	Serine/threonine-protein phosphatase 7 long form-like protein (AHRD V3.3 *-* A0A1J3IZ43_NOCCA)	1
Solyc01g049720	Unknown protein	1
Solyc01g055200	S10-ribonuclease (AHRD V3.3 *** Q00591_PETHY)	1
Solyc01g056250	S2-locus F-box protein (AHRD V3.3 *-* Q6JE34_PETIN)	1
Solyc01g056730	Unknown protein	1
Solyc01g057003	binding protein (AHRD V3.3 *-* AT2G25570.3)	1
Solyc01g057350	Unknown protein	1
Solyc01g057410	Unknown protein	1
Solyc01g057780	"Zinc finger protein VAR3, chloroplastic (AHRD V3.3 *** A0A2G3BZA0_CAPCH)"	1
Solyc01g058007	Retrovirus-related Pol polyprotein from transposon TNT 1-94 (AHRD V3.3 *-* A0A2K3NZR4_TRIPR)	1
Solyc01g058280	ER membrane protein complex subunit 6-like (AHRD V3.3 *** A0A2I4GTM2_9ROSI)	1
Solyc01g058730	Transmembrane protein (AHRD V3.3 *** F4JLQ2_ARATH)	1
Solyc01g060100	serine/threonine-protein phosphatase 4 regulatory subunit 3-like (AHRD V3.3 --* XP_004229001.1)	1
Solyc01g060450	transmembrane protein%2C putative (DUF1218) (AHRD V3.3 *** AT5G49320.1)	1
Solyc01g065643	WD repeat-containing protein 43 (AHRD V3.3 --* XP_004231570.1)	1
Solyc01g065725	Unknown protein	1
Solyc01g065810	NADH dehydrogenase subunit 7 (AHRD V3.3 *-* A0A1B3IYY1_9LILI)	1
Solyc01g066775	Histone-lysine N-methyltransferase ATXR2 (AHRD V3.3 *-* A0A2G2Z378_CAPAN)	1
Solyc01g067360	E3 ubiquitin-protein ligase MIEL1-like (AHRD V3.3 *** A0A1S4C6Z0_TOBAC)	1
Solyc01g067407	Retrovirus-related Pol polyprotein from transposon TNT 1-94 (AHRD V3.3 *-* A0A2K3N4Z1_TRIPR)	1
Solyc01g067447	Unknown protein	1
Solyc01g068140	HXXXD-type acyl-transferase family protein (AHRD V3.3 *** A0A2U1PGW7_ARTAN)	1
Solyc01g068350	Crossover junction endonuclease MUS81 (AHRD V3.3 *-* A0A2G3AKQ4_CAPAN)	1
Solyc01g073870	"Transposase, Ptta/En/Spm, plant (AHRD V3.3 *-* A0A1R3I9M9_9ROSI)"	1
Solyc01g073880	Cysteine/Histidine-rich C1 domain family protein (AHRD V3.3 *** Q9SL28_ARATH)	1
Solyc01g073890	Cysteine/Histidine-rich C1 domain family protein (AHRD V3.3 *-* Q9ZUW8_ARATH)	1
Solyc01g074030	Beta-glucosidase (AHRD V3.3 *** Q43014_PRUAV)	1
Solyc01g079300	Stachyose synthase (AHRD V3.3 *** S8CRI9_9LAMI)	1
Solyc01g079420	Cytochrome c oxidase subunit 5C (AHRD V3.3 *** A0A2G3AK13_CAPAN)	1
Solyc01g080055	Retrovirus-related Pol polyprotein from transposon TNT 1-94 (AHRD V3.3 *-* A0A2K3MN99_TRIPR)	1
Solyc01g080500	"Plant/F10N7-170 protein, putative (AHRD V3.3 *** G7IFN2_MEDTR)"	1
Solyc01g081170	Beta-glucosidase 10 (AHRD V3.3 *-* A0A2G2ZW54_CAPAN)	1
Solyc01g081320	Pentatricopeptide repeat (AHRD V3.3 *** A0A200QXT6_9MAGN)	1
Solyc01g087030	Zinc finger transcription factor 10	1
Solyc01g087370	RING/FYVE/PHD-type zinc finger family protein (AHRD V3.3 *-* A0A2U1QBS4_ARTAN)	1
Solyc01g088013	Unknown protein	1
Solyc01g088170	aldehyde oxidase 2	1
Solyc01g088660	FCS-Like Zinc finger 3 (AHRD V3.3 *** FLZ3_ARATH)	1
Solyc01g090150	Unknown protein	1
Solyc01g090230	GRAM domain family protein (AHRD V3.3 *** A0A2U1KYE4_ARTAN)	1
Solyc01g090360	Non-specific lipid-transfer protein (AHRD V3.3 *** K4AYX7_SOLLC)	1
Solyc01g090730	Squamosa promoter binding protein 8b	1
Solyc01g090860	Non-canonical poly(A) RNA polymerase PAPD7 (AHRD V3.3 *-* A0A1J3H7W2_NOCCA)	1
Solyc01g091260	myeloid leukemia factor (AHRD V3.3 *** AT2G45380.4)	1
Solyc01g091270	myeloid leukemia factor (AHRD V3.3 *** AT2G45380.4)	1
Solyc01g091770	RING/U-box superfamily protein (AHRD V3.3 *-* A0A2U1LC40_ARTAN)	1
Solyc01g091950	Lysophospholipid acyltransferase LPEAT2 (AHRD V3.3 *** A0A1U8GTY1_CAPAN)	1
Solyc01g093960	MADS box transcription factor (AHRD V3.3 *** O82129_WHEAT)	1
Solyc01g094000	Poly(A) RNA polymerase cid11 (AHRD V3.3 *** A0A1J3CZT2_NOCCA)	1
Solyc01g094040	blue copper protein-like (AHRD V3.3 *** A0A2I4GQX2_9ROSI)	1
Solyc01g094200	Malic enzyme (AHRD V3.3 *** A0A2G3BT53_CAPCH)	1
Solyc01g094820	ARID domain-containing protein (AHRD V3.3 *** A0A1Q3B9R1_CEPFO)	1
Solyc01g094890	Ferric reduction oxidase 2 (AHRD V3.3 *** A0A2G2W6D0_CAPBA)	1
Solyc01g094940	Protein kinase superfamily protein (AHRD V3.3 *** A0A2U1NZX1_ARTAN)	1
Solyc01g095700	Abscisic acid receptor PYL10 (AHRD V3.3 *** A0A2G3BTC1_CAPCH)	1
Solyc01g095740	RNA helicase DEAD5	1
Solyc01g095960	O-acyltransferase WSD1-like (AHRD V3.3 *** A0A2I4EG31_9ROSI)	1
Solyc01g096440	Pentatricopeptide repeat-containing protein (AHRD V3.3 *** A0A2I0X265_9ASPA)	1
Solyc01g096580	40S ribosomal protein S20 (AHRD V3.3 *** A0A2G3BTN1_CAPCH)	1
Solyc01g096690	Protein kinase domain (AHRD V3.3 *** A0A200R817_9MAGN)	1
Solyc01g096820	Calcium/calmodulin dependent protein kinase (AHRD V3.3 *** Q9S792_TOBAC)	1
Solyc01g096930	Phospholipid-transporting ATPase (AHRD V3.3 *** A0A2G2YYQ8_CAPAN)	1
Solyc01g096990	Vacuolar protein sorting-associated protein 9A (AHRD V3.3 *** A0A1U8DTK0_CAPAN)	1
Solyc01g097790	DUF868 domain-containing protein (AHRD V3.3 *** A0A1Q3CLP0_CEPFO)	1
Solyc01g097900	Unknown protein	1
Solyc01g097910	Rubredoxin (AHRD V3.3 *** E5GBR8_CUCME)	1
Solyc01g097920	Cysteine synthase (AHRD V3.3 *** A0A1U8E591_CAPAN)	1
Solyc01g097940	Cysteine synthase (AHRD V3.3 *-* A0A2G2W7S1_CAPBA)	1
Solyc01g098110	"Acyltransferase-like protein, chloroplastic (AHRD V3.3 *** A0A2G3BTU6_CAPCH)"	1
Solyc01g098220	LOB domain-containing protein 20 (AHRD V3.3 *** A0A2G3BU77_CAPCH)	1
Solyc01g098230	Mitochondrial import inner membrane translocase subunit TIM44-2 (AHRD V3.3 *** A0A2G2W7N1_CAPBA)	1
Solyc01g098460	U6 small nuclear RNA (adenine-(43)-N(6))-methyltransferase (AHRD V3.3 *** A0A2G2W7J1_CAPBA)	1
Solyc01g099050	GDSL esterase/lipase At5g03980-like (AHRD V3.3 *** A0A1U8DUA9_CAPAN)	1
Solyc01g099290	Cullin (AHRD V3.3 *** A0A2U1PNZ9_ARTAN)	1
Solyc01g099840	Dormancy/auxin associated protein (AHRD V3.3 *** A0A2K3MXX9_TRIPR)	1
Solyc01g100240	Calmodulin binding protein-like (AHRD V3.3 *** A0A200R2D8_9MAGN)	1
Solyc01g100310	DUF1645 family protein (AHRD V3.3 *-* G7I9G3_MEDTR)	1
Solyc01g100440	ATP-dependent DNA helicase (AHRD V3.3 *-* Q9ZUI1_ARATH)	1
Solyc01g100720	Importin subunit alpha (AHRD V3.3 *** A0A2G3AWX1_CAPCH)	1
Solyc01g101040	ATP-citrate synthase (AHRD V3.3 *** B6TD54_MAIZE)	1
Solyc01g102580	"endo-1,4-beta-glucanase (Cel3)"	1
Solyc01g102590	Eukaryotic translation initiation factor 3 subunit C (AHRD V3.3 *-* A0A2G2W8F5_CAPBA)	1
Solyc01g103460	Werner Syndrome-like exonuclease (AHRD V3.3 *** A0A2I4H4A1_9ROSI)	1
Solyc01g104390	Chemocyanin (AHRD V3.3 *** A0A2G3CNC8_CAPCH)	1
Solyc01g105240	Ubiquitin carboxyl-terminal hydrolase 46 (AHRD V3.3 *** A0A2G2VAM8_CAPBA)	1
Solyc01g105360	Glycosyltransferase (AHRD V3.3 *** A0A2I4DYG0_9ROSI)	1
Solyc01g105540	"Dicarboxylate transporter 2.1, chloroplastic (AHRD V3.3 *** A0A2G2VAJ2_CAPBA)"	1
Solyc01g105650	2-oxoglutarate (2OG) and Fe(II)-dependent oxygenase superfamily protein (AHRD V3.3 *** A0A2U1MCV6_ARTAN)	1
Solyc01g106160	Lectin receptor kinase-like protein (AHRD V3.3 *** S8CIF7_9LAMI)	1
Solyc01g106270	DNA polymerase V family (AHRD V3.3 *-* A0A2U1NZ70_ARTAN)	1
Solyc01g106330	Glutamyl-tRNA(Gln) amidotransferase subunit A (AHRD V3.3 *** A0A2U1LC75_ARTAN)	1
Solyc01g106460	bHLH transcription factor 007	1
Solyc01g107420	TIP41-like family protein (AHRD V3.3 *-* A0A068F539_BRANA)	1
Solyc01g107450	hypothetical protein (AHRD V3.3 *-* AT4G34265.6)	1
Solyc01g107740	C2 domain-containing protein (AHRD V3.3 *** B1Q483_CAPCH)	1
Solyc01g108120	B3 domain-containing protein (AHRD V3.3 *** A0A1U8HM78_CAPAN)	1
Solyc01g108610	Cyclin-dependent kinase inhibitor (AHRD V3.3 *** A0A2G2W9Z0_CAPBA)	1
Solyc01g109350	Transducin family protein / WD-40 repeat family protein (AHRD V3.3 *** A0A2U1LM82_ARTAN)	1
Solyc01g109460	Polyol monosaccharide transporter 4	1
Solyc01g109570	"Glucan endo-1,3-beta-glucosidase (AHRD V3.3 *** J9Z4Z2_ELAGV)"	1
Solyc01g109640	AP complex subunit sigma (AHRD V3.3 *** A0A2G3BVV9_CAPCH)	1
Solyc01g109660	meloidogyne-induced giant cell protein DB275	1
Solyc01g109670	Transcription factor RADIALIS (AHRD V3.3 *-* A0A2I0VXE6_9ASPA)	1
Solyc01g110170	Protein KTI12-like protein (AHRD V3.3 *-* A0A2G2WA44_CAPBA)	1
Solyc01g110270	RNA-binding CRS1 / YhbY (CRM) domain protein (AHRD V3.3 *-* F4JV86_ARATH)	1
Solyc01g110370	"Zinc finger, B-box (AHRD V3.3 *** A0A2U1LAI4_ARTAN)"	1
Solyc01g110580	Small auxin up-regulated RNA5	1
Solyc01g110860	Auxin-responsive protein SAUR21 (AHRD V3.3 *** A0A2G2XY50_CAPAN)	1
Solyc01g111030	Ribosome biogenesis protein WDR12 homolog (AHRD V3.3 *** A0A2G3D985_CAPCH)	1
Solyc01g111090	Er lumen protein retaining receptor-like protein (AHRD V3.3 *** A0A2K3NRD2_TRIPR)	1
Solyc01g111310	SlLAX2	1
Solyc01g111550	protein MCM10 homolog (AHRD V3.3 *** A0A2I4EWG7_9ROSI)	1
Solyc01g112220	Protein kinase superfamily protein (AHRD V3.3 *** A0A2U1KP77_ARTAN)	1
Solyc01g112310	Chloride channel protein (AHRD V3.3 *** A0A1U8E0X8_CAPAN)	1
Solyc01g150120	"Transposon, En/Spm-like, Transposase-associated domain protein (AHRD V3.3 *-* A0A2U1N4P4_ARTAN)"	1
Solyc01g150126	Calcium-binding EF-hand (AHRD V3.3 *-* A0A2U1P7H3_ARTAN)	1
Solyc01g150138	ATP-dependent DNA helicase (AHRD V3.3 *-* K3YXY4_SETIT)	1
Solyc01g150149	Unknown protein	1
Solyc01g150153	Plus-3 domain-containing protein (AHRD V3.3 *** A0A1Q3CWN4_CEPFO)	1
Solyc01g150154	Zinc-finger homeodomain protein 6 (AHRD V3.3 *** A0A2G3D7X0_CAPCH)	1
Solyc01g150156	nuclear pore complex protein NUP98A-like isoform X5 (AHRD V3.3 *-* XP_019068100.2)	1
Solyc01g150157	GATA transcription factor 26 (AHRD V3.3 *-* A0A2G2XLP4_CAPBA)	1
Solyc02g005290	Peptidylprolyl isomerase (AHRD V3.3 *** A0A2G3A4Z8_CAPAN)	1
Solyc02g005500	Unknown protein	1
Solyc02g014770	RNA helicase DEAH-box7	1
Solyc02g014872	Unknown protein	1
Solyc02g014874	Unknown protein	1
Solyc02g014878	Unknown protein	1
Solyc02g020920	Unknown protein	1
Solyc02g020980	4-alpha-glucanotransferase (AHRD V3.3 *** Q6R608_SOLTU)	1
Solyc02g021060	Uracil-DNA glycosylase (AHRD V3.3 *** A0A2G2XBC7_CAPBA)	1
Solyc02g021680	WRKY transcription factor 35	1
Solyc02g022830	"Twinkle-like protein, chloroplastic/mitochondrial (AHRD V3.3 *** A0A1J3F578_NOCCA)"	1
Solyc02g022860	FAD-binding Berberine family protein (AHRD V3.3 *** A0A2U1MQE5_ARTAN)	1
Solyc02g026080	B3 domain-containing protein (AHRD V3.3 *-* A0A1Q3CKL9_CEPFO)	1
Solyc02g030130	Subtilisin-like protease (AHRD V3.3 *** A0A1J3H877_NOCCA)	1
Solyc02g030135	Unknown protein	1
Solyc02g030270	Disease resistance protein (TIR-NBS-LRR class) family (AHRD V3.3 *-* AT3G44480.5)	1
Solyc02g030450	Protein ROOT HAIR DEFECTIVE 3 homolog (AHRD V3.3 *** A0A2G3D211_CAPCH)	1
Solyc02g030500	Calcium-transporting ATPase (AHRD V3.3 *-* A0A2G2YP10_CAPAN)	1
Solyc02g030625	Ninja (AHRD V3.3 *-* A0A200QVW0_9MAGN)	1
Solyc02g031755	Unknown protein	1
Solyc02g031860	MAP kinase kinase kinase 12	1
Solyc02g031920	pathogen-related protein-like (AHRD V3.3 *-* A0A2I4FK57_9ROSI)	1
Solyc02g032040	Dirigent protein (AHRD V3.3 *** K4B5F0_SOLLC)	1
Solyc02g032150	ninja-family protein AFP1-like (AHRD V3.3 *** XP_025885537.1)	1
Solyc02g032250	Disease resistance protein (TIR-NBS-LRR class) family (AHRD V3.3 *-* A0A2U1MPJ7_ARTAN)	1
Solyc02g032320	"NAD(P)H-quinone oxidoreductase subunit 5, chloroplastic (AHRD V3.3 *-* J7H711_CAPAN)"	1
Solyc02g032340	Zinc finger (C3HC4-type RING finger) family protein (AHRD V3.3 *-* A0A2U1N0U6_ARTAN)	1
Solyc02g032663	Retrovirus-related Pol polyprotein from transposon TNT 1-94 (AHRD V3.3 *-* A0A2K3MQ97_TRIPR)	1
Solyc02g038700	Tetratricopeptide repeat protein 5 (AHRD V3.3 *-* A0A2U1PT40_ARTAN)	1
Solyc02g038801	sentrin-specific protease 1-like (AHRD V3.3 -** XP_022861117.1)	1
Solyc02g038810	Retrovirus-related Pol polyprotein from transposon TNT 1-94 (AHRD V3.3 *-* POLX_TOBAC)	1
Solyc02g044030	C2 calcium/lipid-binding plant phosphoribosyltransferase family protein (AHRD V3.3 *-* A0A061DXG0_THECC)	1
Solyc02g055533	glycerol-3-phosphate acyltransferase 3-like (AHRD V3.3 *-* A0A2I4GCC2_9ROSI)	1
Solyc02g060570	Ubiquitin domain-containing protein DSK2b (AHRD V3.3 *** A0A2G3D7C7_CAPCH)	1
Solyc02g061605	Retrovirus-related Pol polyprotein from transposon TNT 1-94 (AHRD V3.3 *-* A0A2I0VDL0_9ASPA)	1
Solyc02g061850	Phospholipase D (AHRD V3.3 *** K4B675_SOLLC)	1
Solyc02g062020	Rac-like GTP binding protein (AHRD V3.3 *** Q9S821_PHYPA)	1
Solyc02g062110	Vacuolar fusion protein CCZ1-like protein (AHRD V3.3 *** A0A1J3IFZ9_NOCCA)	1
Solyc02g062460	2-oxoglutarate (2OG) and Fe(II)-dependent oxygenase superfamily protein (AHRD V3.3 *** A0A2U1LXD5_ARTAN)	1
Solyc02g062500	2-oxoglutarate (2OG) and Fe(II)-dependent oxygenase superfamily protein (AHRD V3.3 *** A0A2U1LXD5_ARTAN)	1
Solyc02g062600	GAMMA carbonic anhydrase (AHRD V3.3 *** G5DWW7_SILLA)	1
Solyc02g062817	Unknown protein	1
Solyc02g063200	Alpha/beta-Hydrolases superfamily protein (AHRD V3.3 *** A0A1P8B9I4_ARATH)	1
Solyc02g064590	ARM repeat superfamily protein (AHRD V3.3 *** A0A2U1MQ52_ARTAN)	1
Solyc02g064730	DUF1909-domain-containing protein (AHRD V3.3 *** A0A1J7IYE1_9PEZI)	1
Solyc02g064830	Indole-3-acetic acid-amido synthetas 3-3	1
Solyc02g064910	cyclinD3_7	1
Solyc02g065020	"BEST plant protein match is: (TAIR:plant.1) protein, putative (AHRD V3.3 *** G7K7Z5_MEDTR)"	1
Solyc02g065250	Methyl esterase 1 (AHRD V3.3 *** A0A2U1LMY0_ARTAN)	1
Solyc02g065550	ACI19	1
Solyc02g065720	RING/U-box superfamily protein (AHRD V3.3 *** A0A2U1QNZ5_ARTAN)	1
Solyc02g065750	cytochrome P450 AB190445	1
Solyc02g066850	Ninja (AHRD V3.3 *-* A0A200QVW0_9MAGN)	1
Solyc02g067030	SNF1	1
Solyc02g068360	Tafazzin family protein (AHRD V3.3 *** A0A1U8FTW9_CAPAN)	1
Solyc02g068510	PLATZ transcription factor family protein (AHRD V3.3 *** A0A2U1P2G6_ARTAN)	1
Solyc02g068900	Glutathione S-transferase (AHRD V3.3 *** A0A200QN08_9MAGN)	1
Solyc02g069060	Phloem protein 2-like (AHRD V3.3 *** A0A200QPN3_9MAGN)	1
Solyc02g069175	Unknown protein	1
Solyc02g069180	SBP (S-ribonuclease binding protein) family protein (AHRD V3.3 *-* A0A2U1LW40_ARTAN)	1
Solyc02g069420	Phospholipid-transporting ATPase (AHRD V3.3 *** A0A2G2Y2S2_CAPAN)	1
Solyc02g069740	Transcription factor jumonji (Jmj) family protein / zinc finger (C5HC2 type) family protein (AHRD V3.3 *** A0A2U1QN90_ARTAN)	1
Solyc02g069970	Receptor-like protein kinase (AHRD V3.3 *** A0A2K3PS49_TRIPR)	1
Solyc02g072400	LRR receptor-like serine/threonine-protein kinase EFR (AHRD V3.3 *** A0A1S3YR00_TOBAC)	1
Solyc02g076760	"""N-(5-phosphoribosyl)anthranilate isomerase (AHRD V3.3 *** S8D1B0_9LAMI)"""	1
Solyc02g076770	abscisic acid receptor PYL4-like (AHRD V3.3 *** A0A2I4EQL0_9ROSI)	1
Solyc02g077130	GDSL esterase/lipase (AHRD V3.3 *** A0A2G3D516_CAPCH)	1
Solyc02g077240	Pyruvate decarboxylase (AHRD V3.3 *** A0A2K3PNN6_TRIPR)	1
Solyc02g077740	"Nucleic acid-binding, OB-fold (AHRD V3.3 *-* A0A2U1QDH2_ARTAN)"	1
Solyc02g077900	"glyoxysomal processing protease, glyoxysomal (AHRD V3.3 *** A0A2I4DWT0_9ROSI)"	1
Solyc02g078210	Ubiquitin-conjugating enzyme (AHRD V3.3 *** A0A200QBL2_9MAGN)	1
Solyc02g078600	polyol monosaccharide transporter 1	1
Solyc02g078610	Splicing factor 3B subunit 2 (AHRD V3.3 *** A0A2G2XEY6_CAPBA)	1
Solyc02g078700	LisH and RanBPM domains containing protein (AHRD V3.3 *** F4HTG9_ARATH)	1
Solyc02g078840	Secretory carrier-associated membrane protein (AHRD V3.3 *** A0A1U8FU36_CAPAN)	1
Solyc02g079110	Transducin/WD40 repeat-like superfamily protein (AHRD V3.3 *** A0A2U1LQD8_ARTAN)	1
Solyc02g079220	Sugar transporter protein 1	1
Solyc02g079830	Pentatricopeptide repeat-containing protein (AHRD V3.3 *** A0A1J3CHX3_NOCCA)	1
Solyc02g079850	Unknown protein	1
Solyc02g080310	Beta-glucosidase 46 (AHRD V3.3 *** A0A1U8FUJ5_CAPAN)	1
Solyc02g080340	Patatin (AHRD V3.3 *** A0A2I4H6Z2_9ROSI)	1
Solyc02g081670	anantha	1
Solyc02g081970	Vacuolar-sorting receptor 1 (AHRD V3.3 *** A0A1U8FV38_CAPAN)	1
Solyc02g082125	Retrovirus-related Pol polyprotein from transposon TNT 1-94 (AHRD V3.3 *-* A0A2K3L2B9_TRIPR)	1
Solyc02g082230	Serine/threonine-protein phosphatase (AHRD V3.3 *** A0A2G2XFJ1_CAPBA)	1
Solyc02g082360	Eukaryotic translation initiation factor 6 (AHRD V3.3 *** A0A2I4DGM7_9ROSI)	1
Solyc02g083220	DNA-directed RNA polymerase subunit (AHRD V3.3 *-* A0A1U8FXJ4_CAPAN)	1
Solyc02g083460	Eukaryotic aspartyl protease family protein (AHRD V3.3 *** A0A2U1KXY4_ARTAN)	1
Solyc02g084130	Unknown protein	1
Solyc02g084250	MUTL protein homolog 3 (AHRD V3.3 *-* AT4G35520.6)	1
Solyc02g084970	Phosphatidic acid phosphatase (AHRD V3.3 *** E5F729_9BRAS)	1
Solyc02g084990	"Mannan endo-1,4-beta-mannosidase (AHRD V3.3 *** A0A2K3NB99_TRIPR)"	1
Solyc02g085390	ATP-dependent DNA helicase DDM1 (AHRD V3.3 *** A0A1U8FMX5_CAPAN)	1
Solyc02g085810	HEAT repeat-containing protein 5B (AHRD V3.3 *** A0A1J3HBB6_NOCCA)	1
Solyc02g086452	titin isoform X3 (AHRD V3.3 *-* XP_004232326.1)	1
Solyc02g086470	Transducin/WD40 repeat-like superfamily protein (AHRD V3.3 *** A0A2U1M8S4_ARTAN)	1
Solyc02g086830	Protease Do-like chloroplastic-like (AHRD V3.3 *** A0A2K3P0Q7_TRIPR)	1
Solyc02g086880	formate dehydrogenase	1
Solyc02g087490	Oxoglutarate/iron-dependent oxygenase (AHRD V3.3 *** A0A2U1MYZ7_ARTAN)	1
Solyc02g087670	Pectate lyase (AHRD V3.3 *** A0A2G2XHV6_CAPBA)	1
Solyc02g088030	RING/U-box superfamily protein (AHRD V3.3 *-* Q9LJE9_ARATH)	1
Solyc02g088240	Phosphate transporter PHO1-like protein 5 (AHRD V3.3 *** A0A2G3D9P2_CAPCH)	1
Solyc02g088340	WRKY transcription factor 3	1
Solyc02g088950	DNA mismatch repair protein MLH3 (AHRD V3.3 *-* A0A2G2XFY3_CAPBA)	1
Solyc02g088953	MUTL protein homolog 3 (AHRD V3.3 --* AT4G35520.3)	1
Solyc02g089060	Methyl esterase 11 (AHRD V3.3 *** A0A2U1LRP6_ARTAN)	1
Solyc02g089280	40S ribosomal protein S9-2 (AHRD V3.3 *** A0A2I0VJL8_9ASPA)	1
Solyc02g089290	Protein kinase domain (AHRD V3.3 *** A0A200Q371_9MAGN)	1
Solyc02g089330	DNA-directed RNA polymerase (AHRD V3.3 *-* A0A2G3ABW1_CAPAN)	1
Solyc02g089700	Protein trichome birefringence-like 19 (AHRD V3.3 *** A0A1U8FI69_CAPAN)	1
Solyc02g089950	BTB/POZ domain-containing protein (AHRD V3.3 *** A0A2G3D909_CAPCH)	1
Solyc02g089960	transmembrane family 220 helix protein (AHRD V3.3 *** AT2G23755.1)	1
Solyc02g090120	hypothetical protein (AHRD V3.3 -** AT5G66985.1)	1
Solyc02g090380	Disease resistance protein (CC-NBS-LRR class) family (AHRD V3.3 *** A0A1P8BE24_ARATH)	1
Solyc02g090600	Precursor of CEP10 (AHRD V3.3 --* PCP10_ARATH)	1
Solyc02g090720	"BEST plant protein match is: (TAIR:plant.1) protein, putative (AHRD V3.3 *** G7K7Z5_MEDTR)"	1
Solyc02g090870	hypothetical protein (AHRD V3.3 *** AT5G67020.1)	1
Solyc02g091070	Protein DETOXIFICATION (AHRD V3.3 *** A0A2I4EBU3_9ROSI)	1
Solyc02g092420	Phototropic-responsive NPH3 family protein (AHRD V3.3 *-* A0A2U1NGE5_ARTAN)	1
Solyc02g092810	RING/U-box superfamily protein (AHRD V3.3 *-* B3H489_ARATH)	1
Solyc02g092990	F-box protein (AHRD V3.3 *** A0A2G2XGV7_CAPBA)	1
Solyc02g093640	Very-long-chain 3-oxoacyl-CoA reductase (AHRD V3.3 *** A0A2U1QI70_ARTAN)	1
Solyc02g093650	Early nodulin-like protein 1-like (AHRD V3.3 *** A0A2K3MHR5_TRIPR)	1
Solyc02g093880	transcription factor GTE8 (AHRD V3.3 *** A0A2G3ACN9_CAPAN)	1
Solyc02g094240	Unknown protein	1
Solyc02g094250	Unknown protein	1
Solyc02g094520	"histone-lysine N-methyltransferase, H3 lysine-9 specific SUVH4-like (AHRD V3.3 *** A0A1S3YJW9_TOBAC)"	1
Solyc02g150116	Unknown protein	1
Solyc02g150149	DNA mismatch repair protein MLH3 (AHRD V3.3 *-* A0A2G2XFY3_CAPBA)	1
Solyc03g005240	calmodulin-like (AHRD V3.3 *** A0A2I4G5N7_9ROSI)	1
Solyc03g005397	Unknown protein	1
Solyc03g005570	Myb-related transcription factor LBM2 (AHRD V3.3 *** Q9SLT1_TOBAC)	1
Solyc03g005900	GDSL esterase/lipase (AHRD V3.3 *** A0A2G2XF69_CAPBA)	1
Solyc03g006360	Auxin-repressed protein (AHRD V3.3 *** A9YSI8_TOBAC)	1
Solyc03g006470	CBS domain-containing protein (AHRD V3.3 *** A0A1Q3C2E1_CEPFO)	1
Solyc03g006480	"UvrD-like Helicase, ATP-binding domain, P-loop containing nucleoside triphosphate hydrolase (AHRD V3.3 *** A0A2U1P0A8_ARTAN)"	1
Solyc03g006490	Stem-specific protein TSJT1 (AHRD V3.3 *** A0A2G2WW08_CAPBA)	1
[truncated: 4,338 more rows]
