# Supplementary material for: Self-grafting-induced epigenetic changes leading to drought stress tolerance in tomato plants
Source: DNA Res. 2023 Jul 15;30(4):dsad016. doi: 10.1093/dnares/dsad016 (PMC10368339; doi:10.1093/dnares/dsad016)
Supplement: dsad016_suppl_Supplementary_Materials [file dsad016_suppl_supplementary_materials.zip › Table S5.xlsx]

## Sheet: Table S5
Table S5. Genes related to vegetative to flowering stage in the shoot apical meristem
No.	ref_name	Annotation	Gene expression on D0
			Control	Grafted
1	Solyc02g071730	Tomato AGAMOUS 1	1.76961	9.72704
2	Solyc03g006830	MADS-box transcription factor	5.15591	2.71801	*
3	Solyc03g063100	single flower truss	0	0
4	Solyc03g114830	FRUITFULL-like MADS-box 2	0.24832	1.04891	**
5	Solyc03g118160	falsiflora	1.49956	1.50888
6	Solyc05g053850	Protein FLOWERING LOCUS T	0	0.0498464
7	Solyc06g074350	self-pruning	0	0
8	Solyc08g080100	MADS box transcription factor AGAMOUS	2.2271	1.32032	**
9	Solyc09g009560	Terminal flower 1	0	0
10	Solyc11g008640	Flowering locus T	0	0.0902932
11	Solyc11g028020	Tomato AGAMOUS like 11	0	0.0718241
12	Solyc11g071250	protein EMBRYONIC FLOWER 1-like	2.27336	3.26418
13	Solyc12g056460	MADS-box transcription factor	1.8644	6.09697	**
	*DNA hyper-methylation
	**DNA hypo-methylation
