# Supplementary material for: Self-grafting-induced epigenetic changes leading to drought stress tolerance in tomato plants
Source: DNA Res. 2023 Jul 15;30(4):dsad016. doi: 10.1093/dnares/dsad016 (PMC10368339; doi:10.1093/dnares/dsad016)
Supplement: dsad016_suppl_Supplementary_Materials [file dsad016_suppl_supplementary_materials.zip › Table S6.xlsx]

## Sheet: Table S6
Table S6. Differentially expressed genes in grafted vs control D0 (Gr/Co), (Log2 FC > |1| RPKM)
Gene ID	Annotation	Log2FC (grafted/control)
Abscisic acid - related genes
Solyc01g095700	Abscisic acid receptor PYL10	1.28936
Solyc03g095780	abscisic acid receptor PYL4-like	1.59531
Auxin - related genes
Solyc01g110580	Small auxin up-regulated RNA5	1.09356
Solyc02g077560	auxin response factor 3	1.59472
Solyc05g050280	Auxin-responsive GH3 family protein	1.13045
Solyc05g056040	Auxin Response Factor 24	1.2442
Solyc06g084390	ER auxin binding 1	1.09147
Solyc07g042490	Auxin responsive SAUR protein	1.99317
Solyc07g043610	Auxin response factor	1.11586
Solyc08g077020	Auxin responsive SAUR protein	1.20385
Solyc10g074790	Auxin efflux carrier family protein	1.09711
Solyc11g069500	Auxin Response Factor 10A	1.38111
Solyc02g077880	Auxin-repressed protein	-1.21662
Cytokinin - related genes
Solyc04g081290	Cytokinin riboside 5-monophosphate phosphoribohydrolase	1.62889
Ethylene - related genes
Solyc01g090340	Ethylene-responsive transcription factor 2	1.17439
Solyc04g011440	ethylene-responsive heat shock protein cognate 70	5.33967
Solyc07g049490	Ethylene Response Factor F.3	1.06783
Solyc08g014120	ethylene responssive protein 33	1.30247
Solyc09g059510	Ethylene-responsive transcription factor-like protein	1.0573
Gibberellin - related genes
Solyc01g107370	Gibberellin-regulated protein	1.57982
Solyc01g150176	Gibberellin regulated protein	3.80342
Solyc02g083880	Gibberellin-regulated protein 3	3.46452
Solyc03g113910	Gibberellin-regulated protein 14	2.02224
Solyc09g074270	Gibberellin receptor	2.0907
Solyc11g017440	Gibberellin regulated protein	1.19558
Solyc12g042500	Gibberellin-regulated family protein	2.80624
Jasmonic acid - related genes
Solyc07g042170	Jasmonate ZIM-domain protein 3	1.54266
Solyc12g009220	jasmonate ZIM-domain protein 1	1.70635
DNA replication - related genes
Solyc02g086450	Cyclin-dependent protein kinase inhibitor SMR6	-1.01694
Solyc09g011160	Regulator of chromosome condensation (RCC1) family protein	1.57228
Solyc09g065840	Single-stranded DNA-binding protein	-1.44453
Solyc12g042110	replication protein A 70 kDa DNA-binding subunit B-like isoform X1	1.81148
DNA repair - related genes
Solyc02g088980	DNA mismatch repair protein MLH3	1.01096
Epigenetic - related genes
Solyc09g009220	histone-lysine N-methyltransferase SETD1B-like protein	1.03743
Stress - related genes
Solyc01g095030	Altered Response to Salt Stress 1	1.79023
Solyc03g078640	cell wall integrity/stress response component-like protein	1.11321
Solyc04g053130	Stress enhanced protein 2, chloroplastic	2.68137
Solyc04g055090	cell wall integrity/stress response component-like protein	1.22638
Solyc05g015530	Endoplasmic reticulum, stress-associated Ramp4	1.36105
Solyc06g048820	Wound-induced protein 1	2.06371
Solyc06g083040	wound-inducible carboxypeptidase	1.54459
Solyc08g079700	Zinc finger A20 and AN1 domain stress-associated protein	1.17716
Solyc12g008350	dehydration responsive element binding protein 2	1.07454
Solyc12g042380	Stress up-regulated Nod 19	1.1181
Solyc12g099390	Protein DEHYDRATION-INDUCED 19-like protein 7	1.00677
Solyc02g063280	stress response protein	-1.1837
Chaperone/Heat shock protein
Solyc01g102960	22.0 kDa class IV heat shock protein	6.59474
Solyc01g095320	Bag family molecular chaperone regulator 6-like protein	3.24797
Solyc02g080130	Chaperone protein dnaJ 50	1.08002
Solyc02g088610	LeHSP110/ClpB heat shock protein	1.01371
Solyc03g007890	class 2 small heat shock protein Le-HSP17.6	2.23596
Solyc03g026220	BAG family molecular chaperone regulator 1	1.05063
Solyc03g082420	Small heat shock protein, chloroplastic	3.54922
Solyc03g082920	Heat shock protein 70 family	2.07031
Solyc03g115230	Solanum lycopersicum heat shock protein	3.34372
Solyc03g123540	17.4 kDa class III heat shock protein	3.26318
Solyc03g123560	Chaperone protein DnaJ	1.58084
Solyc04g011440	ethylene-responsive heat shock protein cognate 70	5.33967
Solyc05g014280	small heat shock protein 1	4.5289
Solyc05g015470	Chaperone protein dnaJ-like protein	1.0964
Solyc06g011370	Chaperone protein ClpB	1.35463
Solyc06g011380	Chaperone protein ClpB	1.63762
Solyc06g011400	Chaperone protein ClpB	1.54109
Solyc06g036290	heat shock protein 90	3.00701
Solyc06g076020	heat shock protein 70 kD	3.20857
Solyc06g076520	Class I heat shock protein	3.93733
Solyc06g076560	Class I heat shock protein	4.09907
Solyc06g076570	Class I heat shock protein	2.58712
Solyc07g043560	Heat shock protein 70 kDa	1.45021
Solyc07g055260	Chaperone protein dnaJ	1.20104
Solyc08g062340	17.9 kDa class II heat shock protein	5.08789
Solyc08g062437	17.9 kDa class II heat shock protein	6.745
Solyc08g078700	mitochondrial small heat shock protein	4.9149
Solyc09g015000	Class I heat shock protein	3.28861
Solyc09g065660	Heat shock transcription factor	2.757
Solyc10g086410	LEHSC270 hsc-2heat shock protein cognate 70	1.32193
Solyc11g066100	Heat shock protein 70	3.98164
Solyc02g083835	Chaperone protein DnaJ	-1.27327
Reactive oxygen species - related genes
Solyc01g067740	Superoxide dismutase Cu-Zn 1	1.09521
Solyc02g087190	Peroxidase	1.10133
Solyc07g056480	glutathione S-transferase/peroxidase	1.73335
Solyc08g080940	glutathione peroxidase like encoding 1	1.05276
Solyc09g007270	Ascorbate peroxidase	4.30681
Solyc09g082690	superoxide dismutase	4.27795
*FC = fold change (grafted/control)
