# Supplementary material for: Self-grafting-induced epigenetic changes leading to drought stress tolerance in tomato plants
Source: DNA Res. 2023 Jul 15;30(4):dsad016. doi: 10.1093/dnares/dsad016 (PMC10368339; doi:10.1093/dnares/dsad016)
Supplement: dsad016_suppl_Supplementary_Materials [file dsad016_suppl_supplementary_materials.zip › Table S7.xlsx]

## Sheet: Table S7
Table S7. List of differentially expressed genes and the differentially methylated genes between grafted and control before stress (D0). Histone modification is represented as fold enrichment (p < 0.001) and DNA methylation as the number of differentially methylated positions. Positive (+) and negative (-) indicates for hypermethylation and hypomethylation, respectively.
Gene ID	Annotation	Log2FC (grafted/control)	Epigenetic modification (hyper/hypo)
			H3K4me3 (+/-)	H3K27me3 (+/-)	DNAmet (+/-)
Solyc08g062437	17.9 kDa class II heat shock protein (AHRD V3.3 *** A0A2G3CY92_CAPCH)	6.745
Solyc01g102960	22.0 kDa class IV heat shock protein (AHRD V3.3 *** A0A2G3ATG3_CAPCH)	6.59474
Solyc09g089500	Proteinase inhibitor 1 PPI3B2 (AHRD V3.3 *** Q4FE26_SOLTU)	6.1017
Solyc04g011440	ethylene-responsive heat shock protein cognate 70	5.33967
Solyc08g062340	17.9 kDa class II heat shock protein (AHRD V3.3 *** A0A2G3A1B9_CAPAN)	5.08789
Solyc08g078700	mitochondrial small heat shock protein	4.9149
Solyc05g050130	Acidic endochitinase (AHRD V3.3 *** CHIA_TOBAC)	4.87574
Solyc08g005670	Phellandrene synthase	4.65493
Solyc12g006380	2-oxoglutarate-dependent dioxygenase	4.55228
Solyc05g014280	small heat shock protein 1	4.5289			3
Solyc04g048900	Calreticulin (AHRD V3.3 *** A0A2G3ASL1_CAPCH)	4.49752
Solyc07g007250	Metallocarboxypeptidase inhibitor (AHRD V3.3 *** A0A2G3BXM1_CAPCH)	4.47794
Solyc09g089540	Proteinase inhibitor (AHRD V3.3 *** Q93X99_IPOBA)	4.46783
Solyc09g082700	Early light-induced protein, chloroplastic (AHRD V3.3 *** A0A2G2W0Z1_CAPBA)	4.37833
Solyc09g089520	Proteinase inhibitor (AHRD V3.3 *** A0A1J3I3T7_NOCCA)	4.34447
Solyc02g031920	pathogen-related protein-like (AHRD V3.3 *-* A0A2I4FK57_9ROSI)	4.31028			1
Solyc09g007270	Ascorbate peroxidase (AHRD V3.3 *** Q42941_TOBAC)	4.30681
Solyc06g062430	Inositol oxygenase (AHRD V3.3 *** A0A2U1PDJ1_ARTAN)	4.27867
Solyc09g082690	superoxide dismutase	4.27795
Solyc10g007870	Tumor-related protein (AHRD V3.3 *** Q40447_9SOLA)	4.24336
Solyc10g075110	Non-specific lipid-transfer protein (AHRD V3.3 *** M1AVB9_SOLTU)	4.22183
Solyc11g021060	TOMARPIX proteinase inhibitor	4.20664
Solyc08g005680	Z,Z-farnesyl pyrophosphate synthase	4.17366			-1
Solyc10g018190	2-oxoglutarate (2OG) and Fe(II)-dependent oxygenase superfamily protein (AHRD V3.3 *** A0A2U1NR61_ARTAN)	4.15627
Solyc06g076560	Class I heat shock protein (AHRD V3.3 *** A0A2K3M3P7_TRIPR)	4.09907
Solyc03g034380	Bifunctional inhibitor/lipid-transfer protein/seed storage 2S albumin superfamily protein (AHRD V3.3 *** Q9FF39_ARATH)	4.09842
Solyc09g084490	Proteinase inhibitor 1 PPI3B2 (AHRD V3.3 *** Q4FE26_SOLTU)	4.07453
Solyc11g066100	Heat shock protein 70 (AHRD V3.3 *** S8C6K2_9LAMI)	3.98164
Solyc09g008670	threonine deaminase	3.98002			-6
Solyc06g076520	Class I heat shock protein (AHRD V3.3 *** A0A2K3M3P7_TRIPR)	3.93733
Solyc07g006560	Hypersensitive response assisting protein (AHRD V3.3 *** Q9SWC6_CAPAN)	3.91797			1
Solyc09g075470	DnaJ-like protein subfamily B member 6 (AHRD V3.3 *** A0A2G2W0L3_CAPBA)	3.88626
Solyc09g084440	Proteinase inhibitor 1 PPI3A2 (AHRD V3.3 *** Q4FE23_SOLTU)	3.88144
Solyc01g150176	Gibberellin regulated protein (AHRD V3.3 *** A0A200Q364_9MAGN)	3.80342
Solyc02g089200	TM29	3.75377
Solyc10g048030	MLP-like protein 43 (AHRD V3.3 *** A0A2U1KXS7_ARTAN)	3.74619
Solyc07g006570	S-like ribonuclease (AHRD V3.3 *** Q9FQL6_PRUDU)	3.72695
Solyc02g083860	2-oxoglutarate (2OG) and Fe(II)-dependent oxygenase superfamily protein (AHRD V3.3 *** A0A2U1QGX7_ARTAN)	3.68315
Solyc09g097800	Unknown protein	3.57445		4.72517
Solyc06g150133	Cysteine proteinase inhibitor (AHRD V3.3 *-* A0A2G2ZD82_CAPAN)	3.55891
Solyc01g095330	Unknown protein	3.55477
Solyc03g082420	Small heat shock protein, chloroplastic (AHRD V3.3 *** HS21C_SOLLC)	3.54922
Solyc06g073587	Cysteine proteinase inhibitor (AHRD V3.3 *-* A0A2G2ZD82_CAPAN)	3.54308			1
Solyc04g007820	Sn-1 protein (AHRD V3.3 *** Q42393_CAPAN)	3.52777
Solyc02g082930	acidic extracellular 27 kD chitinase	3.51966
Solyc01g006540	lipoxygenase C	3.50605
Solyc10g084400	Glutathione S-transferase (AHRD V3.3 *** Q76KW1_PEA)	3.49417
Solyc02g083880	Gibberellin-regulated protein 3 (AHRD V3.3 *** A0A1U8FMR2_CAPAN)	3.46452
Solyc04g007825	Kirola (AHRD V3.3 *** A0A1U8GVS3_CAPAN)	3.46103
Solyc07g061800	Heme-binding-like protein (AHRD V3.3 *** A0A2I0X1C8_9ASPA)	3.43267
Solyc07g064410	Fatty acid desaturase 4, chloroplastic (AHRD V3.3 *** A0A1U8FLY9_CAPAN)	3.40599
Solyc08g023660	Kirola (AHRD V3.3 *** A0A1U8F0U0_CAPAN)	3.39527
Solyc12g006570	Sesquiterpene synthase (AHRD V3.3 *** G5CV52_SOLLC)	3.366
Solyc09g091510	chalcone synthase 1	3.35587
Solyc07g041920	Cysteine protease (AHRD V3.3 *** Q9LRI2_TOBAC)	3.35413			3
Solyc03g115230	Solanum lycopersicum heat shock protein	3.34372
Solyc03g111815	Sieve element occlusion (AHRD V3.3 *** A0A200RCW8_9MAGN)	3.298
Solyc09g015000	Class I heat shock protein (AHRD V3.3 *** A0A2K3KSJ8_TRIPR)	3.28861
Solyc03g123540	17.4 kDa class III heat shock protein (AHRD V3.3 *** A0A2G3D1F4_CAPCH)	3.26318
Solyc01g095320	Bag family molecular chaperone regulator 6-like protein (AHRD V3.3 *** A0A2K3PRI9_TRIPR)	3.24797
Solyc04g007010	Sn-2 protein (AHRD V3.3 *** Q39467_CAPAN)	3.22245			1
Solyc05g015750	SEPALLATA3	3.22063		5.0037
Solyc01g099810	Serine/arginine-rich-splicing factor SR34 (AHRD V3.3 *-* A0A0M9UMW1_NICAT)	3.21502
Solyc06g076020	heat shock protein 70 kD	3.20857
Solyc07g008710	MLP-like protein 43 (AHRD V3.3 *** A0A2U1L1Z2_ARTAN)	3.15652
Solyc01g008670	Cytochrome (AHRD V3.3 *** A0A1U8F0H8_CAPAN)	3.14165
Solyc09g008970	plant/protein (AHRD V3.3 *** AT3G10020.1)	3.1344
Solyc10g084890	UDP-glycosyltransferase 76E1 (AHRD V3.3 *** U76E1_SOLLC)	3.06967
Solyc07g008570	Purple acid phosphatase (AHRD V3.3 *** A0A2G2WCI9_CAPBA)	3.05087			-1
Solyc02g150147	S-adenosylmethionine decarboxylase (AHRD V3.3 *-* Q6KC47_PRUPE)	3.03627			5
Solyc12g039070	Strictosidine synthase family protein (AHRD V3.3 *** D7LVM7_ARALL)	3.03441
Solyc06g036290	heat shock protein 90	3.00701
Solyc01g088430	Fatty acid hydroxylase superfamily (AHRD V3.3 *** A0A2U1L8N4_ARTAN)	3.00423
Solyc12g010020	Leucine aminopeptidase A1	2.99688
Solyc09g061840	3-ketoacyl-CoA thiolase peroxisomal-like (AHRD V3.3 *** A0A2K3P5R8_TRIPR)	2.97423
Solyc06g071810	Receptor-like protein kinase (AHRD V3.3 *** Q8LP72_TOBAC)	2.96619
Solyc03g095770	WRKY transcription factor 80	2.96069
Solyc12g010030	Leucine aminopeptidase, chloroplastic (AHRD V3.3 *** AMPL_SOLTU)	2.94227
Solyc10g005080	Late elongated hypocotyl (AHRD V3.3 *** J9PV71_NICAT)	2.93912
Solyc09g015770	WRKY transcription factor 81	2.93615
Solyc07g042550	sucrose synthase	2.91583
Solyc03g122140	Peroxisomal (S)-2-hydroxy-acid oxidase GLO4 (AHRD V3.3 *** A0A2G2WPV6_CAPBA)	2.90975
Solyc12g094650	Transmembrane protein, putative (DUF594) (AHRD V3.3 *-* Q9FHI2_ARATH)	2.86588			-2
Solyc10g076540	Wall-associated receptor kinase-like 9 (AHRD V3.3 *-* A0A2G2VF42_CAPBA)	2.85481
Solyc09g092750	Unknown protein	2.82785
Solyc09g089530	Proteinase inhibitor 1 PPI3A2 (AHRD V3.3 *** Q4FE23_SOLTU)	2.81911
Solyc02g089610	S-adenosylmethionine decarboxylase 2	2.80972
Solyc12g096780	Alcohol dehydrogenase superfamily (AHRD V3.3 *** A0A200R634_9MAGN)	2.80909
Solyc05g053550	chalcone synthase 2	2.80851
Solyc12g042500	Gibberellin-regulated family protein (AHRD V3.3 *** A0A2U1P8W2_ARTAN)	2.80624
Solyc03g097230	AIG2-like (Avirulence induced gene) family protein (AHRD V3.3 *** Q9FIQ3_ARATH)	2.79684			-1
Solyc10g075090	Non-specific lipid-transfer protein (AHRD V3.3 *** K4D1V1_SOLLC)	2.79535
Solyc07g006380	Defensin-like protein (AHRD V3.3 *** A0A1U8HFN5_CAPAN)	2.7832
Solyc01g091170	ARGINASE 2	2.78161
Solyc01g067295	Fruit-specific protein (AHRD V3.3 *** A0A2G2VKF4_CAPBA)	2.77326
Solyc09g065660	Heat shock transcription factor (AHRD V3.3 *-* A0A1Y1I763_KLENI)	2.757
Solyc12g088460	Cytochrome P450 (AHRD V3.3 *** A0A200Q0W8_9MAGN)	2.74957
Solyc08g083110	Methionine gamma-lyase (AHRD V3.3 *** A0A1U8G8Y5_CAPAN)	2.74293			1
Solyc09g084470	Proteinase inhibitor 1 PPI3B2 (AHRD V3.3 *** Q4FE26_SOLTU)	2.74175
Solyc04g082030	ornithine decarboxylase	2.72021			1/-2
Solyc09g083435	Proteinase inhibitor 1 PPI3A2 (AHRD V3.3 *** Q4FE23_SOLTU)	2.69757
Solyc06g083900	R2R3MYB transcription factor 13	2.69374
Solyc04g053130	Stress enhanced protein 2, chloroplastic (AHRD V3.3 *** A0A1U8F0B2_CAPAN)	2.68137
Solyc11g071830	DnaJ protein like (AHRD V3.3 *** A0A2I0X6P9_9ASPA)	2.66415
Solyc08g005677	Terpene synthase (AHRD V3.3 *** G5CV36_SOLLC)	2.65901		7.12005	1/-1
Solyc04g077230	Unknown protein	2.63538
Solyc03g034390	Bifunctional inhibitor/lipid-transfer protein/seed storage 2S albumin superfamily protein (AHRD V3.3 *-* Q94AQ3_ARATH)	2.63221		5.50533
Solyc06g059970	TPI	2.62876
Solyc09g090500	Cyclopropane-fatty-acyl-phospholipid synthase (AHRD V3.3 *** A0A2U1QM01_ARTAN),Pfam:PF02353	2.6205			6
Solyc06g019170	Delta-1-pyrroline-5-carboxylate synthase (AHRD V3.3 *** A0A0U1XEG4_LYCCN)	2.61995			-1
Solyc06g059710	Acyl-acyl-carrier-protein desaturase (AHRD V3.3 *** A0A2I4GZ93_9ROSI)	2.61934
Solyc04g071070	Unknown protein	2.61193		5.01197
Solyc09g006005	Pathogenesis-related protein 1 (AHRD V3.3 *** Q75QH2_CAPCH)	2.60908
Solyc06g076570	Class I heat shock protein (AHRD V3.3 *** A0A2K3M3P7_TRIPR)	2.58712
Solyc11g022590	trypsin inhibitor-like protein precursor	2.58405
Solyc03g007480	myosin IB heavy chain (AHRD V3.3 *** A0A2I4H7G9_9ROSI)	2.57721
Solyc09g059170	Glycosyltransferase (AHRD V3.3 *** A4GRT2_9SOLA)	2.5724
Solyc05g012950	Sulfotransferase (AHRD V3.3 *-* A0A200QN29_9MAGN)	2.55738
Solyc02g088953	MUTL protein homolog 3 (AHRD V3.3 --* AT4G35520.3)	2.55441			1
Solyc09g092725	FAM10 family protein At4g22670-like (AHRD V3.3 *-* XP_010326878.1)	2.55277		3.06756
Solyc03g020040	Proteinase inhibitor type-2 (AHRD V3.3 *** A0A2G3AW51_CAPCH)	2.53288
Solyc06g059930	sesquiterpene synthase 1	2.5269			2/-4
Solyc03g007240	spermine synthase,Pfam:PF01564	2.52445
Solyc05g052240	Chalcone-flavonone isomerase family protein (AHRD V3.3 *** A0A2G2ZJB2_CAPAN)	2.51553
Solyc03g098790	cathepsin D inhibitor protein	2.49761
Solyc06g062370	acid phosphatase 1-like (AHRD V3.3 *** A0A1U7W9D3_NICSY)	2.49702
Solyc07g064600	Endoribonuclease L-PSP family protein (AHRD V3.3 *-* A0A1I9LS34_ARATH)	2.49365
Solyc03g112010	Cytochrome P450 71A6 (AHRD V3.3 *** A0A2G3CY69_CAPCH)	2.47845
Solyc04g008210	ETAG-A3	2.47196
Solyc08g076970	Acetylornithine deacetylase (AHRD V3.3 *** A0A2G2XLB1_CAPBA)	2.44741
Solyc04g005100	transcription factor MYB1R1-like (AHRD V3.3 *** A0A2I4GKI8_9ROSI)	2.44356
Solyc05g050800	Phosphoglycerate mutase family protein (AHRD V3.3 *** A0A1I9LN21_ARATH)	2.43985
Solyc09g092490	Glycosyltransferase (AHRD V3.3 *-* A0A2I4GJH4_9ROSI)	2.43286
Solyc09g005120	DnaJ protein ERDJ3A (AHRD V3.3 *** A0A2G2VZ69_CAPBA)	2.40394
Solyc03g117600	Transferase (AHRD V3.3 *** A0A200QII6_9MAGN)	2.37795
Solyc01g111100	Neutral/alkaline invertase (AHRD V3.3 *** I0CL53_MANES)	2.3671
Solyc03g114560	Strictosidine synthase family protein (AHRD V3.3 *** D7LVM7_ARALL)	2.36594			1
Solyc11g073055	Zinc finger protein ZAT11 (AHRD V3.3 *-* A0A1J3JX49_NOCCA)	2.34074
Solyc03g020030	Proteinase inhibitor type-2 (AHRD V3.3 *** A0A2G3A0T9_CAPAN)	2.32605
Solyc03g098780	Aspartic protease inhibitor 1 (AHRD V3.3 *** API1_SOLTU)	2.32597
Solyc08g067230	MADS-box transcription factor (AHRD V3.3 *** F1T120_9ERIC)	2.32122
Solyc12g042090	Unknown protein	2.30499
Solyc09g084450	Protease inhibitor I (AHRD V3.3 *** Q07459_SOLTU)	2.30412
Solyc03g059260	Carboxyl-terminal-processing protease (AHRD V3.3 *** B6T6L2_MAIZE)	2.28753
Solyc05g051850	putative myo-inositol-1-phosphatase	2.28619
Solyc01g097520	annexin 5	2.28416
Solyc02g063000	Glycosyltransferase (AHRD V3.3 *** A0A2I4ENI5_9ROSI)	2.28114
Solyc01g091260	myeloid leukemia factor (AHRD V3.3 *** AT2G45380.4)	2.23751			1
Solyc03g007890	class 2 small heat shock protein Le-HSP17.6	2.23596
Solyc03g007920	Glutaminyl-peptide cyclotransferase (AHRD V3.3 *** A0A1U8FZB4_CAPAN)	2.23133
Solyc01g098530	CTP synthase (AHRD V3.3 *-* A0A2G3A9D9_CAPAN)	2.23081
Solyc06g009020	Glutathione S-transferase (AHRD V3.3 *** A0A2G3C3Q3_CAPCH)	2.22395
Solyc02g065220	Cytochrome P450 (AHRD V3.3 *** A0A1U9X5Y9_THAGA)	2.22118
Solyc07g043590	Polyamine oxidase 3 (AHRD V3.3 *** A0A2G3BYY2_CAPCH)	2.21536
Solyc10g085280	UDP-glycosyltransferase 76E1 (AHRD V3.3 *** U76E1_SOLLC)	2.21518			5
Solyc12g096770	HXXXD-type acyl-transferase family protein (AHRD V3.3 *** F4JBC7_ARATH)	2.18121
Solyc09g010800	Metallothionein-like protein type 2 (AHRD V3.3 *** A0A2G2VXD7_CAPBA)	2.16001
Solyc01g094090	3-hydroxyisobutyryl-CoA hydrolase 1 (AHRD V3.3 *** A0A2G3BVL3_CAPCH)	2.15544
Solyc07g006890	Cytochrome P450 (AHRD V3.3 *** A0A200Q4B5_9MAGN)	2.15097
Solyc01g060130	TOMGTPASE Mill. GTPase	2.1488			-4
Solyc06g063280	Zinc finger protein (AHRD V3.3 *** A0A2K3M6E5_TRIPR)	2.14149
Solyc02g089160	dwarf	2.1197
Solyc10g075070	Non-specific lipid-transfer protein (AHRD V3.3 *** K4D1U9_SOLLC)	2.11796	5.30066
Solyc05g011890	Sulfotransferase (AHRD V3.3 *** A0A2G3B6Y2_CAPCH)	2.10325			1
Solyc06g076670	RNA-binding (RRM/RBD/RNP motifs) family protein (AHRD V3.3 *-* A0A1P8AVT0_ARATH)	2.09685
Solyc09g074270	Gibberellin receptor (AHRD V3.3 *** E3VJP7_9FABA)	2.0907			-1
Solyc02g071710	GDSL esterase/lipase At1g29670-like (AHRD V3.3 *** A0A1U8FLP2_CAPAN)	2.08481
Solyc06g066700	serine-rich protein-like protein (AHRD V3.3 --* AT3G13227.1)	2.07195
Solyc03g082920	Heat shock protein 70 family (AHRD V3.3 *** A0A200QNK9_9MAGN)	2.07031
Solyc03g007370	Sigma factor (AHRD V3.3 *** A0A0G2STU5_9ROSI)	2.06918
Solyc06g048820	Wound-induced protein 1 (AHRD V3.3 *** A0A2G3C5E3_CAPCH)	2.06371	2.98483
Solyc08g065190	Fe(2+) transport protein 3, chloroplastic (AHRD V3.3 *** A0A2G2YWQ8_CAPAN)	2.06003			-1
Solyc10g083440	Glycosyltransferase (AHRD V3.3 *** A0A2G3BGM7_CAPCH)	2.05993
Solyc05g015390	REF/SRPP-like protein (AHRD V3.3 *** A0A2G2VMR3_CAPBA)	2.05358
Solyc08g007080	type I inositol polyphosphate 5-phosphatase 2-like (AHRD V3.3 *** A0A2I4GAB5_9ROSI)	2.02403
Solyc03g113910	Gibberellin-regulated protein 14 (AHRD V3.3 *** A0A2G3AWC5_CAPCH)	2.02224			1
Solyc12g017460	GDSL esterase/lipase At5g03980-like (AHRD V3.3 *** A0A1S3YRJ5_TOBAC)	2.01106
Solyc03g119600	NIMIN2b protein (AHRD V3.3 *** Q0MR95_TOBAC)	1.99889
Solyc05g050210	GDSL esterase/lipase (AHRD V3.3 *** A0A2G2ZIE8_CAPAN)	1.99889
Solyc02g086880	formate dehydrogenase	1.99388			1
Solyc07g042490	Auxin responsive SAUR protein (AHRD V3.3 *** A0A2U1PXP1_ARTAN)	1.99317			-1
Solyc03g006250	GDSL esterase/lipase (AHRD V3.3 *** A0A1U8GGV5_CAPAN)	1.97825			-2
Solyc08g041770	Hyp O-arabinosyltransferase-like protein (AHRD V3.3 *** AT5G13500.3)	1.96236
Solyc11g010380	Protein DETOXIFICATION (AHRD V3.3 *** A0A328DDG5_9ASTE)	1.95408			-5
Solyc02g065470	Pathogenesis-related protein 1 (AHRD V3.3 *** A0A2K3L121_TRIPR)	1.95201
Solyc12g008800	Transcription factor DIVARICATA (AHRD V3.3 *** A0A2G3BNV9_CAPCH)	1.94823
Solyc09g084480	Protease inhibitor I (AHRD V3.3 *** Q07459_SOLTU)	1.93942
Solyc06g068650	4-coumarate:CoA ligase (AHRD V3.3 *** Q42879_LITER)	1.93883			1/-2
Solyc10g080840	Cytochrome P450 (AHRD V3.3 *** A2PZD4_IPONI)	1.91671			1
Solyc06g076920	Alkyl transferase (AHRD V3.3 *** K4CA50_SOLLC)	1.91187
Solyc08g078870	Bifunctional inhibitor/lipid-transfer protein/seed storage 2S albumin superfamily protein (AHRD V3.3 *** A0A2U1PU47_ARTAN)	1.90827
Solyc06g074090	7-dehydrocholesterol reductase (AHRD V3.3 *** A0A2G2WMN4_CAPBA)	1.9031			-3
Solyc11g008540	Dicer-like 2b	1.90212
Solyc01g111350	Major facilitator superfamily protein (AHRD V3.3 *** Q9SW40_ARATH)	1.89338
Solyc09g011080	Ribulose bisphosphate carboxylase/oxygenase activase, chloroplastic (AHRD V3.3 *** A0A2G2VP29_CAPBA)	1.88458
Solyc10g008410	E3 ubiquitin-protein ligase RMA1H1 (AHRD V3.3 *** A0A2G3BCW2_CAPCH)	1.88415
Solyc01g090740	zinc ion-binding protein (AHRD V3.3 *** AT3G60520.1)	1.87931
Solyc07g064620	Protein translation factor SUI1-like protein (AHRD V3.3 *** A0A1U8FM10_CAPAN)	1.86692
Solyc03g083400	CCT motif protein (AHRD V3.3 *** A0A2K3PQC2_TRIPR)	1.85629
Solyc03g116570	Thiol-disulfide oxidoreductase DCC family protein (AHRD V3.3 *** A0A2U1Z9Z9_PSEAV)	1.85536
Solyc01g058720	Calcium-binding EF-hand (AHRD V3.3 *** A0A2U1NQC6_ARTAN)	1.84945
Solyc02g082850	Serine acetyltransferase 2 (AHRD V3.3 *** A0A2G3D7B8_CAPCH)	1.84552
Solyc03g058970	Raffinose synthase family protein (AHRD V3.3 *** A0A2U1L8D0_ARTAN)	1.83955
Solyc08g068150	BURP domain-containing protein (AHRD V3.3 *-* A0A2U1QID7_ARTAN)	1.83912
Solyc04g074480	DAHP synthase 2 precursor	1.83333
Solyc06g064500	Myricetin O-methyltransferase 2 (AHRD V3.3 *** F2YTN5_SOLHA)	1.82791
Solyc10g008220	Disease resistance protein (AHRD V3.3 *** A0A2U1N8H9_ARTAN)	1.82608
Solyc02g069110	Cathepsin B-like cysteine proteinase (AHRD V3.3 *** Q40413_NICRU)	1.82361
Solyc06g036310	Heavy metal-associated isoprenylated plant protein (AHRD V3.3 *** A0A2R6RSL8_ACTCH)	1.82223
Solyc12g042110	replication protein A 70 kDa DNA-binding subunit B-like isoform X1 (AHRD V3.3 *-* XP_025886291.1)	1.81148
Solyc09g089730	2-oxoglutarate (2OG) and Fe(II)-dependent oxygenase superfamily protein (AHRD V3.3 *** A0A2U1NTU8_ARTAN)	1.80332
Solyc07g044980	NIM1-like protein 2	1.7971
Solyc11g072110	2-oxoglutarate (2OG) and Fe(II)-dependent oxygenase superfamily protein (AHRD V3.3 *** A0A2U1Q1F3_ARTAN)	1.79703
Solyc07g007750	Defensin protein (AHRD V3.3 *** B1N678_SOLLC),Pfam:PF00304	1.79554
Solyc05g009500	Protein NRT1/ PTR FAMILY 3.1 (AHRD V3.3 *** A0A1U8GM13_CAPAN)	1.79451
Solyc12g099000	S-adenosylmethionine synthase (AHRD V3.3 *** A0A2G2VJM2_CAPBA)	1.79427			1
Solyc04g014400	LOW QUALITY PROTEIN: LRR receptor-like serine/threonine-protein kinase GSO1 (AHRD V3.3 *** A0A1U8F7A0_CAPAN)	1.79239
Solyc11g006300	3-oxo-5-alpha-steroid 4-dehydrogenase (AHRD V3.3 *** A0A200PYH0_9MAGN)	1.79212
Solyc01g066910	Bifunctional inhibitor/plant lipid transfer protein/seed storage helical domain containing protein (AHRD V3.3 *** A0A2P5CY45_TREOI)	1.79184
Solyc01g095030	Altered Response to Salt Stress 1	1.79023
Solyc02g065240	Methyl esterase 1 (AHRD V3.3 *** A0A2U1LMY0_ARTAN)	1.79014
Solyc03g082620	Metal-nicotianamine transporter YSL1 (AHRD V3.3 *** A0A2G2X7E8_CAPBA)	1.78821
Solyc11g013110	2-oxoglutarate (2OG) and Fe(II)-dependent oxygenase superfamily protein (AHRD V3.3 *** AT1G49390.1)	1.78645		-5.48013
Solyc02g080510	Senescence regulator S40 (AHRD V3.3 *** A0A200Q815_9MAGN)	1.7808
Solyc07g026680	Transcription factor DIVARICATA (AHRD V3.3 *** A0A2G2X3T8_CAPBA)	1.77452
Solyc04g077270	G-type lectin S-receptor-like serine/threonine-protein kinase (AHRD V3.3 *** A0A1U8GJN2_CAPAN)	1.77351
Solyc07g006680	HXXXD-type acyl-transferase family protein (AHRD V3.3 *** F4JBC7_ARATH)	1.76237
Solyc05g023995	Unknown protein	1.7604
Solyc01g006400	Pistil extensin like protein, partial CDS only (AHRD V3.3 *-* Q7DLN2_TOBAC)	1.75707
Solyc02g079230	vesicle-associated protein 4-1-like (AHRD V3.3 *** A0A2I4H6S4_9ROSI)	1.75447
Solyc06g062660	Beta-galactosidase (AHRD V3.3 *** A0A2G2WL43_CAPBA)	1.75431
Solyc01g109570	Glucan endo-1,3-beta-glucosidase (AHRD V3.3 *** J9Z4Z2_ELAGV)	1.75411			1
Solyc05g024380	Unknown protein	1.75245
Solyc11g068890	Late embryogenesis abundant (LEA) hydroxyproline-rich glycoprotein family (AHRD V3.3 *** Q9C568_ARATH)	1.74827
Solyc06g082010	Zinc finger transcription factor 48	1.74777
Solyc03g117870	4-coumarate:CoA ligase (AHRD V3.3 *** Q42879_LITER)	1.74342
Solyc02g080220	Pectinesterase (AHRD V3.3 *** A0A2G2VBJ7_CAPBA)	1.743
Solyc02g077050	Cysteine protease (AHRD V3.3 *** A0A2U1Q178_ARTAN)	1.73618
Solyc07g056480	glutathione S-transferase/peroxidase	1.73335
Solyc12g088230	mitochondrial malate dehydrogenase	1.73273			-6
Solyc05g010420	S-adenosylmethionine decarboxylase	1.73028
Solyc10g007110	Tyrosine aminotransferase (AHRD V3.3 *** A0A1U8EFD5_CAPAN)	1.71561
Solyc06g005750	Methylsterol monooxygenase 2-1 (AHRD V3.3 *** A0A1U8H5Y5_CAPAN)	1.71145
Solyc01g109880	BZIP transcription factor (AHRD V3.3 *** Q8GTZ1_CAPCH)	1.70773
Solyc11g010850	1-deoxy-d-xylulose-5-phosphate synthase 1 (AHRD V3.3 *** A0A2U1PQH9_ARTAN)	1.70687
Solyc12g009220	jasmonate ZIM-domain protein 1	1.70635
Solyc09g072750	Unknown protein	1.70259
Solyc08g074630	Polyphenol oxidase (AHRD V3.3 *** O49912_TOBAC)	1.69895			-3
Solyc04g076010	zinc ion-binding protein (AHRD V3.3 *-* AT1G02070.1)	1.69667
Solyc01g107670	Leucine-rich repeat receptor protein kinase (AHRD V3.3 *** A0A2R6Q5Y1_ACTCH)	1.69657
Solyc09g007150	Glutathione S-transferase (AHRD V3.3 *** A0A200QHH9_9MAGN)	1.69123
Solyc02g085730	allene oxide cyclase	1.68582			3
Solyc07g063120	Protein SPA1-RELATED 3 (AHRD V3.3 *** A0A2G2VZ51_CAPBA)	1.68106			-1
Solyc04g073990	annexin p34	1.67475
Solyc08g082820	TOMBIPGRBC Tomato BiP (binding protein)/grp78	1.67243
Solyc11g010170	LanC-like protein GCL1 (AHRD V3.3 *** A0A1U8EWL4_CAPAN)	1.66207			-1
Solyc01g105890	Monoterpene synthase 1	1.66145
Solyc11g065070	Hydroxymethylglutaryl-CoA lyase, mitochondrial (AHRD V3.3 *** A0A2G3B9F8_CAPCH)	1.65384
Solyc05g056470	ABC transporter G family member 5 (AHRD V3.3 *** A0A2G2Y4B2_CAPAN)	1.65353
Solyc01g087260	carotenoid cleavage dioxygenase 1B	1.65189
Solyc08g006150	Gamma-glutamylcyclotransferase (AHRD V3.3 *** A0A2G2W469_CAPBA)	1.65059			-1
Solyc04g074450	Protein EXORDIUM-like 1 (AHRD V3.3 *** A0A2G2ZQI6_CAPAN)	1.64918
Solyc08g074683	Polyphenol oxidase (AHRD V3.3 *** Q41428_SOLTU)	1.6485
Solyc01g006390	Pistil extensin like protein, partial CDS only (AHRD V3.3 *-* Q7DLN2_TOBAC)	1.64759
Solyc01g090730	Squamosa promoter binding protein 8b	1.64467	2.32478		1
Solyc10g082064	furry (AHRD V3.3 *** AT5G08060.1)	1.64001
Solyc06g011380	Chaperone protein ClpB (AHRD V3.3 *-* B2IUM0_NOSP7)	1.63762
Solyc03g097920	MAP kinase kinase 4	1.63082
Solyc07g045350	Acetyl-CoA C-acetyltransferase (AHRD V3.3 *** D9U856_BACMN)	1.6304
Solyc08g065140	Late embryogenesis abundant (LEA) hydroxyproline-rich glycoprotein family (AHRD V3.3 *** A0A2U1MMJ0_ARTAN)	1.63031
Solyc04g081290	"Cytokinin riboside 5-monophosphate phosphoribohydrolase (AHRD V3.3 *** A0A2G2X1Q5_CAPBA)"	1.62889			6
Solyc10g055410	R2R3MYB transcription factor 32	1.62608			-2
Solyc04g054800	UPSTREAM OF FLC protein (DUF966) (AHRD V3.3 *** A0A1P8BC74_ARATH)	1.62084	3.01765
Solyc07g056240	myosin-G heavy chain-like protein (AHRD V3.3 *** AT2G42975.1)	1.62084
Solyc03g120090	"Pyridoxal 5-phosphate synthase pdxS subunit (AHRD V3.3 *** U9T0K3_RHIID)"	1.62002
Solyc08g061270	DUF1677 family protein (DUF1677) (AHRD V3.3 *** Q9SK23_ARATH)	1.61627
Solyc09g015670	Vacuolar sorting receptor protein (AHRD V3.3 *** C6KI57_LILLO)	1.61519
Solyc09g072753	Proteasome endopeptidase complex (AHRD V3.3 *-* A0A2G3BI76_CAPCH)	1.60638			-1
Solyc02g089090	Receptor-like protein kinase FERONIA (AHRD V3.3 *** A0A1U8FPY8_CAPAN)	1.60524
Solyc04g077440	Squalene epoxidase (AHRD V3.3 *** Q8GSM8_MEDTR)	1.59719
Solyc03g095780	abscisic acid receptor PYL4-like (AHRD V3.3 *** A0A2I4EQL0_9ROSI)	1.59531		4.64184	1
Solyc02g077560	auxin response factor 3	1.59472
Solyc04g007070	Disease resistance protein (AHRD V3.3 *** A0A2U1N8H9_ARTAN)	1.59187
Solyc04g072160	ripening regulated protein DDTFR8	1.58837
Solyc03g118040	calnexin	1.58415			2
Solyc09g090645	Unknown protein	1.58385
Solyc08g045750	Unknown protein	1.58385
Solyc09g092520	xyloglucan endotransglycosylase	1.58311			-1
Solyc03g123560	Chaperone protein DnaJ (AHRD V3.3 *-* A0A1J3IS52_NOCCA)	1.58084			15
Solyc01g107370	Gibberellin-regulated protein (AHRD V3.3 *** K0E174_POPTO)	1.57982
Solyc08g067960	CHY-type/CTCHY-type/RING-type Zinc finger protein (AHRD V3.3 *** A0A2U1Q2D4_ARTAN)	1.57599
Solyc01g093965	MADS-box transcription factor (AHRD V3.3 *** Q1EMR8_PLAMJ)	1.5757
Solyc11g011220	transmembrane protein (Protein of unknown function DUF2359%2C transmembrane) (AHRD V3.3 *** AT1G23170.2)	1.57566
Solyc06g071280	Enhanced disease susceptibility 1 protein (AHRD V3.3 *** Q2TQV0_SOLTU)	1.57412
Solyc09g011160	Regulator of chromosome condensation (RCC1) family protein (AHRD V3.3 *** A0A1I9LSN5_ARATH)	1.57228
Solyc10g085030	Heme-binding-like protein (AHRD V3.3 *** A0A2I0X8X3_9ASPA)	1.56802
Solyc07g062130	trifunctional UDP-glucose 4,6-dehydratase/UDP-4-keto-6-deoxy-D-glucose 3,5-epimerase/UDP-4-keto-L-rhamnose-reductase RHM1 (AHRD V3.3 *** A0A2I4GY66_9ROSI)	1.56789
Solyc03g098320	Protein REVEILLE 1 (AHRD V3.3 *** A0A2G2XWA2_CAPAN)	1.56748
Solyc03g111010	Glyceraldehyde-3-phosphate dehydrogenase (AHRD V3.3 *** A0A0F7JIC2_NICBE)	1.56604			1
Solyc03g122270	Inter-alpha-trypsin inhibitor heavy chain-like protein (AHRD V3.3 *** Q8L798_ARATH)	1.5659	2.31214		2
Solyc05g005460	DC1 domain-containing protein (AHRD V3.3 *** A0A2U1QM98_ARTAN)	1.5587
Solyc06g009380	transmembrane protein (AHRD V3.3 *** AT1G10660.4)	1.55428
Solyc11g011920	Glutamate decarboxylase (AHRD V3.3 *** B1Q3F1_SOLLC)	1.55024
Solyc05g006740	Glutathione S-transferase (AHRD V3.3 *** A0A200QY01_9MAGN)	1.54792
Solyc11g007510	transmembrane protein (AHRD V3.3 --* AT2G37300.6)	1.54601
Solyc12g010980	HXXXD-type acyl-transferase family protein (AHRD V3.3 *** F4JBC7_ARATH)	1.54591
Solyc06g083040	wound-inducible carboxypeptidase	1.54459
Solyc07g042170	Jasmonate ZIM-domain protein 3 (AHRD V3.3 *** B3Y563_TOBAC)	1.54266
Solyc09g007890	Phenylalanine ammonia-lyase (AHRD V3.3 *** A0A2G3BJ62_CAPCH)	1.54264
Solyc06g011400	Chaperone protein ClpB (AHRD V3.3 *** B2IUM0_NOSP7)	1.54109
Solyc07g008010	R2R3MYB transcription factor 82	1.53946
Solyc03g113260	Unknown protein	1.53946
Solyc12g019320	Protein DETOXIFICATION (AHRD V3.3 *** A0A2U1NP73_ARTAN)	1.53909
Solyc01g007070	BEL1-like homeodomain protein 3 (AHRD V3.3 *** A0A2G3AY56_CAPCH)	1.53883
Solyc09g018280	Non-specific serine/threonine protein kinase (AHRD V3.3 *** A0A2G3DDH8_CAPCH)	1.5368
Solyc05g054350	Epoxide hydrolase (AHRD V3.3 *** Q41414_SOLTU)	1.5368
Solyc06g150137	Cytochrome P450 (AHRD V3.3 *** A0A2U1MXM4_ARTAN)	1.53595
Solyc06g074530	Arogenate dehydratase (AHRD V3.3 *** A0A2G2VAY6_CAPBA)	1.53293
Solyc02g081170	plastid lipid associated protein CHRC	1.5319	2.78222
Solyc08g076760	RVT_3 domain-containing protein (AHRD V3.3 *-* A0A1Q3BYV9_CEPFO)	1.52967
Solyc05g013070	Protein kinase domain (AHRD V3.3 *** A0A200QP76_9MAGN)	1.52881
Solyc07g063240	Silencing defective 5 (AHRD V3.3 *** A0A2U1N7R2_ARTAN)	1.52665			-1
Solyc08g078070	small GTP-binding protein A	1.51716
Solyc05g007150	UDP-galactose/UDP-glucose transporter 3 (AHRD V3.3 *** A0A2G2YDQ6_CAPAN)	1.51537
Solyc10g044470	Chloride channel protein (AHRD V3.3 *** K4CZH2_SOLLC)	1.51463
Solyc04g009900	phosphoenolpyruvate carboxylase kinase	1.51056
Solyc08g007130	Beta-amylase (AHRD V3.3 *** A0A2G3DCL2_CAPCH)	1.50962
Solyc06g060690	Protein kinase superfamily protein (AHRD V3.3 *** Q9SVY4_ARATH)	1.50689
Solyc02g088740	hypothetical protein (AHRD V3.3 *** AT3G29370.1)	1.50469
Solyc02g065430	HTH-type transcriptional regulator (AHRD V3.3 *** Q680G2_ARATH)	1.50293
Solyc03g119440	C2 domain-containing protein (AHRD V3.3 *** A0A1Q3BN33_CEPFO)	1.50251
Solyc04g008230	Pectin lyase-like superfamily protein (AHRD V3.3 *** A0A2U1PE89_ARTAN)	1.50243
Solyc03g025390	Short-chain dehydrogenase TIC 32, chloroplastic (AHRD V3.3 *** A0A2G2X6Q5_CAPBA)	1.49805
Solyc05g056170	Phenylalanine ammonia-lyase (AHRD V3.3 *** A0A2G2WVC6_CAPBA)	1.49743
Solyc12g009020	MAP kinase kinase 1	1.49646
Solyc04g074430	Protein EXORDIUM-like 1 (AHRD V3.3 *-* A0A2G2ZQI6_CAPAN)	1.49325
Solyc08g080590	Thaumatin-like protein (AHRD V3.3 *-* A0A2G3DBA4_CAPCH)	1.49215			8/-1
Solyc06g007340	gamma-interferon-inducible lysosomal thiol reductase-like (AHRD V3.3 *** A0A2I4FAE5_9ROSI)	1.48806
Solyc10g084430	RING/U-box superfamily protein (AHRD V3.3 *** A0A2U1Q288_ARTAN)	1.48382
Solyc09g082650	1,2-dihydroxy-3-keto-5-methylthiopentene dioxygenase (AHRD V3.3 *** A8UGP3_SOLTU)	1.48319	-6.30674		-4
Solyc04g078960	Unknown protein	1.48197
Solyc08g075210	HXXXD-type acyl-transferase family protein (AHRD V3.3 *** F4JBC7_ARATH)	1.47767
Solyc09g010940	Haloacid dehalogenase-like hydrolase (HAD) superfamily protein (AHRD V3.3 *** A0A1P8BF18_ARATH)	1.47717			-2
Solyc11g007585	Unknown protein	1.47492
Solyc02g069260	Argonaute2a	1.47002
Solyc02g064940	Leucine-rich repeat family protein (AHRD V3.3 *** G3CHK6_PONTR)	1.46986
Solyc03g116590	Embryo-specific protein (AHRD V3.3 *** A0A2K3LFD9_TRIPR)	1.46681
Solyc01g073680	Bifunctional inhibitor/lipid-transfer protein/seed storage 2S albumin superfamily protein (AHRD V3.3 *** A0A061DVR0_THECC)	1.46373			-1
Solyc01g009565	receptor-like protein 12 (AHRD V3.3 *-* A0A1U8E178_CAPAN)	1.46298
Solyc01g067660	1,4-alpha-glucan-maltohydrolase	1.4604	3.61711
Solyc11g065930	Xanthine dehydrogenase (AHRD V3.3 *** A0A2G2VNZ2_CAPBA)	1.45833
Solyc07g055060	Phosphoenolpyruvate carboxylase (AHRD V3.3 *** A6YM34_RICCO)	1.45762
Solyc03g096450	protein PIR isoform X1 (AHRD V3.3 --* XP_024989927.1)	1.45699
Solyc01g095150	late embryogenesis-like protein	1.45188			-2
Solyc07g043560	Heat shock protein 70 kDa (AHRD V3.3 *** A0A2K3NQB8_TRIPR)	1.45021	1.68883
Solyc09g083050	3-ketoacyl-CoA synthase (AHRD V3.3 *** A0A2G3CSP6_CAPCH)	1.44932
Solyc03g071690	Non-symbiotic hemoglobin 2 (AHRD V3.3 *** HBL2_SOLLC)	1.44495
Solyc04g082140	pectinesterase	1.44255
Solyc01g096670	Cytochrome P450 (AHRD V3.3 *** A0A2U1MC34_ARTAN)	1.44116
Solyc01g108020	Thioredoxin M3, chloroplastic (AHRD V3.3 *** A0A1U8E6Y3_CAPAN)	1.44028			-2
Solyc01g080910	polyadenylate-binding protein 1-B-binding protein (AHRD V3.3 *** AT5G44860.2)	1.43578
Solyc11g066890	Arogenate dehydratase (AHRD V3.3 *** A0A2G3BBC7_CAPCH)	1.4335
Solyc06g036640	alpha-(1%2C6)-fucosyltransferase (AHRD V3.3 *** AT5G28910.2)	1.43254			1
Solyc06g082920	Receptor-like kinase (AHRD V3.3 *** D4QD70_DIACA)	1.43223
Solyc07g007870	12-oxophytodienoate reductase 3	1.43004			-2
Solyc04g076037	Unknown protein	1.42398
Solyc06g073320	GDP-L-galactose phosphorylase 1 (AHRD V3.3 *** A0A1U8HAC0_CAPAN)	1.41606
Solyc10g075160	Ferredoxin (AHRD V3.3 *** K4D1V7_SOLLC)	1.41276
Solyc08g077480	FCS-Like Zinc finger 2 (AHRD V3.3 *-* FLZ2_ARATH)	1.41152
Solyc11g013810	Nitrate reductase (AHRD V3.3 *** Q8LT13_SOLTU)	1.4108	1.74933
Solyc02g086650	Phosphoenolpyruvate/phosphate translocator 2, chloroplastic (AHRD V3.3 *** A0A2G2XHT3_CAPBA)	1.40847
Solyc06g076780	Glycosyl hydrolase family protein (AHRD V3.3 *** A0A2U1PL05_ARTAN)	1.4078
Solyc12g096420	RING/U-box superfamily protein (AHRD V3.3 *-* A0A1P8BF19_ARATH)	1.40453
Solyc05g005080	Endoglucanase (AHRD V3.3 *** A0A2G2V2B4_CAPBA)	1.40401
Solyc10g085870	Glycosyltransferase (AHRD V3.3 *** A0A328CX74_9ASTE)	1.40319
Solyc03g031860	Phytoene synthase 1,Pfam:PF00494	1.4024			2
Solyc05g013240	DUF538 family protein%2C putative (Protein of unknown function%2C DUF538) (AHRD V3.3 *** AT1G55265.1)	1.40102
Solyc01g079590	Late embryogenesis abundant protein (LEA) family protein (AHRD V3.3 *** F4IYB7_ARATH)	1.39774
Solyc02g082080	Copper transporter (AHRD V3.3 *** E9LK45_VITVI)	1.39744
Solyc06g073920	CRABS CLAW-like protein 2a	1.39622			7
Solyc10g074740	Calcium-binding protein CAST (AHRD V3.3 *** A0A1U8EHD5_CAPAN)	1.3919
Solyc01g111500	R2R3MYB transcription factor 7	1.3917
Solyc02g082260	3-hydroxy-3-methylglutaryl CoA reductase	1.39012	2.22877		8
Solyc04g078750	Late embryogenesis abundant protein (AHRD V3.3 *** A0A200QZD5_9MAGN)	1.38961	3.12027
Solyc10g084230	hypothetical protein (DUF1685) (AHRD V3.3 *** AT1G05870.9)	1.386			1
Solyc01g080890	hypothetical protein (AHRD V3.3 -** AT1G32460.1)	1.38429
Solyc08g075870	S-adenosyl-L-methionine-dependent methyltransferases superfamily protein (AHRD V3.3 *** A0A2U1NU97_ARTAN)	1.38418
Solyc11g064800	Protein LATERAL ROOT PRIMORDIUM 1 (AHRD V3.3 *** A0A2G3B9J0_CAPCH)	1.3838			-2
Solyc11g069500	Auxin Response Factor 10A	1.38111
Solyc09g007920	Phenylalanine ammonia-lyase (AHRD V3.3 *** A0A2G3BJ81_CAPCH)	1.38018
Solyc05g015590	Unknown protein	1.38007
Solyc05g010425	S-adenosylmethionine decarboxylase (AHRD V3.3 *-* Q6KC47_PRUPE)	1.37902
Solyc02g090360	L-ascorbate oxidase-like protein (AHRD V3.3 *** A0A1U8FPI3_CAPAN)	1.37834
Solyc08g082990	Oligopeptide transporter (AHRD V3.3 *** A0A200RD47_9MAGN)	1.37759
Solyc04g080740	BZIP transcription factor (AHRD V3.3 *** I6MK31_PRUPE)	1.37754
Solyc04g005690	SWAP (Suppressor-of-White-APricot)/surp domain-containing protein (AHRD V3.3 *** F4HW92_ARATH)	1.37619
Solyc06g068960	Calcium-binding allergen Ole e 8 (AHRD V3.3 *** A0A2G2WLM3_CAPBA)	1.37378			1
Solyc11g050890	Unknown protein	1.37235
Solyc01g110290	Squalene synthase (AHRD V3.3 *** Q9XJ31_SOLTU),Pfam:PF00494	1.37017
Solyc10g047320	Disease resistance protein (AHRD V3.3 *** A0A2U1N8H9_ARTAN)	1.36926
Solyc04g077980	C2H2-type zinc finger protein	1.36727
Solyc07g017800	Unknown protein	1.36563			4
Solyc07g052990	Unknown protein	1.36543
Solyc07g043420	2-oxoglutarate-dependent dioxygenase 2	1.36482
Solyc11g012790	Sec14p-like phosphatidylinositol transfer family protein (AHRD V3.3 *** A0A2U1NTZ9_ARTAN)	1.36336
Solyc07g054270	DUF789 domain-containing protein (AHRD V3.3 *** A0A1Q3CP56_CEPFO)	1.36216
Solyc01g091320	Methylsterol monooxygenase 1-2 (AHRD V3.3 *** A0A1U8H2N7_CAPAN)	1.36176
Solyc05g015530	Endoplasmic reticulum, stress-associated Ramp4 (AHRD V3.3 *** A0A2U1N8N8_ARTAN)	1.36105
Solyc10g009380	DUF688 domain-containing protein (AHRD V3.3 *** A0A1Q3BEA6_CEPFO)	1.36062
Solyc04g050440	ammonium transporter	1.36031
Solyc01g006555	Lipoxygenase (AHRD V3.3 *** C0KKU8_SOLLC)	1.35615
Solyc10g081970	Late embryogenesis abundant (LEA) hydroxyproline-rich glycoprotein family (AHRD V3.3 *** A0A2U1KP17_ARTAN)	1.35574
Solyc11g011380	glutamine synthetase	1.35548
Solyc08g075470	WAT1-related protein (AHRD V3.3 *** K4CMR4_SOLLC)	1.35485
Solyc06g011370	Chaperone protein ClpB (AHRD V3.3 *-* B2IUM0_NOSP7)	1.35463			7
Solyc06g050720	staphylococcal-like nuclease CAN2 (AHRD V3.3 *** A0A2I4EQZ2_9ROSI)	1.35446
Solyc03g113990	Thiol-disulfide oxidoreductase DCC (AHRD V3.3 *** A0A2U1Q887_ARTAN)	1.35355
Solyc03g096760	Protein RESPONSE TO LOW SULFUR 2 (AHRD V3.3 *-* LSU2_ARATH)	1.35119
Solyc02g084650	UPF0651 protein, mitochondrial (AHRD V3.3 *** A0A2G3D7Z0_CAPCH)	1.35119
Solyc03g118420	NF-X1-type zinc finger protein NFXL1 (AHRD V3.3 *** A0A2G3CZS2_CAPCH)	1.34959
Solyc08g061130	Transcription factor HY5 (AHRD V3.3 *** A0A1U8E2N7_CAPAN)	1.34932
Solyc05g051400	Mitochondrial uncoupling protein 6 (AHRD V3.3 *** A0A2G3CG15_CAPCH)	1.34386
Solyc09g090730	AMT1	1.34242
Solyc03g123500	GCC box binding protein C.4	1.3418			8
Solyc09g007900	Phenylalanine ammonia-lyase (AHRD V3.3 *** A0A2G3BJ81_CAPCH)	1.34115
Solyc01g101240	aspartic protease precursor	1.33917
Solyc10g085220	Heparanase-like protein 3 (AHRD V3.3 *** A0A1U8EH62_CAPAN)	1.33829	2.05642
Solyc11g069960	RLK-1	1.33798
Solyc07g007260	Metallocarboxypeptidase inhibitor (AHRD V3.3 *-* A0A2G3BXM1_CAPCH)	1.33741
Solyc09g083390	zinc knuckle (CCHC-type) family protein (AHRD V3.3 *-* AT5G43630.4)	1.3295
Solyc05g049970	mitogen-activated protein kinase 6	1.32835
Solyc04g071340	Fructose-1,6-bisphosphatase (AHRD V3.3 *** A6N9A0_FLALI)	1.32751
Solyc01g011180	Sec1 family domain-containing protein MIP3 (AHRD V3.3 *-* A0A2G2VRM5_CAPBA)	1.32605
Solyc06g060230	NAC domain-containing protein (AHRD V3.3 *** A0A2K3N804_TRIPR)	1.32414
Solyc01g081450	glycine-rich protein A3 (AHRD V3.3 --* XP_004229538.1)	1.32398
Solyc03g025710	Acyl-CoA N-acyltransferase (NAT) superfamily protein (AHRD V3.3 *** A0A2K3PIZ7_TRIPR)	1.32353
Solyc10g086410	LEHSC270 hsc-2heat shock protein cognate 70	1.32193
Solyc06g068700	Calreticulin/calnexin (AHRD V3.3 *** A0A200R3N5_9MAGN)	1.32181
Solyc07g007170	RING/U-box superfamily protein (AHRD V3.3 *** AT2G15580.2)	1.31967
Solyc09g010020	2-oxoglutarate (2OG) and Fe(II)-dependent oxygenase superfamily protein (AHRD V3.3 *** A0A2U1NTU8_ARTAN)	1.31933
Solyc10g049970	Kynurenine formamidase (AHRD V3.3 *** A0A1J3JDK4_NOCCA)	1.3183
Solyc04g015360	GATA transcription factor (AHRD V3.3 *** K4BQ39_SOLLC)	1.31766
Solyc07g056640	Unknown protein	1.31706
Solyc02g086180	Delta(7)-sterol-C5(6)-desaturase (AHRD V3.3 *-* A0A1U8FPX0_CAPAN)	1.31223
Solyc02g069490	Delta(24)-sterol reductase (AHRD V3.3 *** A0A2G2XDD5_CAPBA)	1.31135
Solyc03g113430	Protein NRT1/ PTR FAMILY 2.9 (AHRD V3.3 *** A0A2G2WRK6_CAPBA)	1.31075			1
Solyc09g011240	NAD(P)-linked oxidoreductase superfamily protein (AHRD V3.3 *** A0A2U1L511_ARTAN)	1.3099			13
Solyc06g071000	Aldehyde dehydrogenase (AHRD V3.3 *** A8J5Z8_CHLRE)	1.30943
Solyc01g079610	DnaJ protein ERDJ3B (AHRD V3.3 *** A0A2G2Z6I0_CAPAN)	1.30923
Solyc10g062130	Unknown protein	1.30884
Solyc01g105290	BTB/POZ domain protein (AHRD V3.3 *** AT3G19920.2)	1.30521
Solyc10g086180	Phenylalanine ammonia-lyase (AHRD V3.3 *** A0A2G2VU16_CAPBA)	1.30352
Solyc03g116710	Protein LURP-one-related 5 (AHRD V3.3 *** A0A1U8GFL7_CAPAN)	1.30306	2.07026
Solyc08g014120	ethylene responssive protein 33	1.30247
Solyc03g034370	Unknown protein	1.30196
Solyc07g019460	NADPH--cytochrome P450 reductase (AHRD V3.3 *** A0A2G2WCH2_CAPBA)	1.30148
Solyc01g105280	Protein phosphatase 2C (AHRD V3.3 *** A0A2U1L906_ARTAN)	1.3004
Solyc07g045340	RPM1-interacting protein 4 (AHRD V3.3 *** A0A2G2WC31_CAPBA)	1.30027
Solyc01g010650	UDP-galactose UDP-glucose transporter 3-like protein (AHRD V3.3 *** A0A2K3NS07_TRIPR)	1.29979
Solyc06g068970	3-oxo-5-alpha-steroid 4-dehydrogenase (DUF1295) (AHRD V3.3 *** F4HRY1_ARATH)	1.2995
Solyc05g053210	Non-specific serine/threonine protein kinase (AHRD V3.3 *** A0A2G2WU69_CAPBA)	1.29834
Solyc09g059270	ER lumen protein retaining receptor (AHRD V3.3 *** A0A200QBW0_9MAGN)	1.29827
Solyc07g043310	Gamma aminobutyrate transaminase isoform 1	1.2979			16
Solyc11g006505	Nuclear transport factor 2 (NTF2) family protein (AHRD V3.3 *** AT5G04830.2)	1.29584
Solyc12g009920	Glycosyltransferase (AHRD V3.3 *-* A0A288W8G2_GARJA)	1.29226
Solyc05g025890	Acyl-CoA N-acyltransferases (NAT) superfamily protein (AHRD V3.3 *** Q8GUT5_ARATH)	1.29084
Solyc12g098370	Myb family transcription factor APL (AHRD V3.3 *** A0A1U8F7R6_CAPAN)	1.29058
Solyc09g007490	Cell number regulator 8 (AHRD V3.3 *** A0A2G2V7F8_CAPBA)	1.28988
Solyc08g076400	Homeodomain-like superfamily protein (AHRD V3.3 *-* A0A2U1QD82_ARTAN)	1.28936
Solyc01g095700	Abscisic acid receptor PYL10 (AHRD V3.3 *** A0A2G3BTC1_CAPCH)	1.28936			1/-2
Solyc12g099260	Citrate synthase-like (AHRD V3.3 *** A0A200R252_9MAGN)	1.2874
Solyc02g078410	1,4-dihydroxy-2-naphthoyl-CoA thioesterase 1 (AHRD V3.3 *** A0A1U8FTY5_CAPAN)	1.28441
Solyc06g073060	IAA-amino acid hydrolase ILR1-like 4 (AHRD V3.3 *** A0A1U8H3P8_CAPAN)	1.28082			1
Solyc07g047800	NAD(P)-binding Rossmann-fold superfamily protein (AHRD V3.3 *** Q9SG99_ARATH),Pfam:PF13561	1.27881
Solyc01g005980	transmembrane protein%2C putative (Protein of unknown function%2C DUF538) (AHRD V3.3 *** AT5G19860.1)	1.27822
Solyc02g089990	HTH-type transcriptional regulator (AHRD V3.3 *** A0A2P5FXV7_TREOI)	1.27642
Solyc03g007470	Ubiquitin conjugating enzyme (AHRD V3.3 *** B3TLN8_ELAGV)	1.27491			1
Solyc04g082020	Zinc finger, DNL-type, Mitochondrial import protein TIM15 (AHRD V3.3 *** A0A2U1M1T5_ARTAN)	1.27185			5
Solyc11g009010	Alpha/beta-Hydrolases superfamily protein (AHRD V3.3 *-* Q058J1_ARATH)	1.27126
Solyc04g009960	Threonine aldolase (AHRD V3.3 *** A0A2I0VGR9_9ASPA)	1.26995
Solyc07g005210	Outer membrane lipoprotein blc-like (AHRD V3.3 *** A0A2K3KEW8_TRIPR)	1.26912
Solyc01g107250	Leucine-rich repeat receptor-like protein kinase family (AHRD V3.3 *** A0A0K9P218_ZOSMR)	1.2668
Solyc12g096020	Protein phosphatase 2c (AHRD V3.3 *** F8WL78_CITUN)	1.26522
Solyc11g010270	Homeobox-leucine zipper protein HOX4 (AHRD V3.3 *** A0A2G2Y5D1_CAPAN)	1.26167
Solyc06g059870	Unknown protein	1.26101
Solyc10g084370	Homeodomain-like superfamily protein (AHRD V3.3 *** A0A1I9LS15_ARATH)	1.26026	1.80833
Solyc06g073880	E3 ubiquitin-protein ligase RHF2A (AHRD V3.3 *** A0A2G3CBJ5_CAPCH)	1.25968
Solyc02g081770	HXXXD-type acyl-transferase family protein (AHRD V3.3 *** F4JBC7_ARATH)	1.25968			-1
Solyc05g005160	ATP-citrate synthase (AHRD V3.3 *** B6TD54_MAIZE)	1.25951
Solyc04g018110	Calmodulin-like protein (AHRD V3.3 *** T2C5E7_BRAJU)	1.2588	2.408
Solyc04g080873	Xylem cysteine proteinase 1 (AHRD V3.3 *** A0A1U8GAZ9_CAPAN)	1.25831
Solyc09g091580	Protein kinase domain (AHRD V3.3 *** A0A200QUN4_9MAGN)	1.25808			3
Solyc01g106470	Tunicamycin induced protein (AHRD V3.3 *** Q84JN2_ARATH)	1.2516			3
Solyc01g106360	Fatty acid amide hydrolase (AHRD V3.3 *** A0A2G3BV42_CAPCH)	1.2506			-2
Solyc03g096290	plasma membrane intrinsic protein 1.7	1.2503
Solyc05g005260	DNA ligase 1-like (AHRD V3.3 *** A0A1U7VHC8_NICSY)	1.25019
Solyc09g007910	Phenylalanine ammonia-lyase (AHRD V3.3 *** A0A2G2YQ27_CAPAN)	1.24871	2.20387
Solyc04g055250	adenine deaminase (AHRD V3.3 *** AT4G39900.1)	1.24796
Solyc10g052490	Isoflavone reductase homolog (AHRD V3.3 *** IFRH_SOLTU)	1.24505
Solyc03g118200	Calcium-dependent phospholipid-binding Copine family protein (AHRD V3.3 *** A0A2U1NDK1_ARTAN)	1.24426			1
Solyc05g056040	Auxin Response Factor 24	1.2442
Solyc06g016790	proline-rich receptor-like protein kinase PERK13 (AHRD V3.3 *** XP_004240680.1)	1.24225
Solyc06g049020	hypothetical protein (AHRD V3.3 *** AT3G56360.1)	1.24067
Solyc09g061310	PPPDE putative thiol peptidase family protein (AHRD V3.3 *** A0A2U1N5E2_ARTAN)	1.24061
Solyc05g005710	spermidine synthase,Pfam:PF01564	1.2402
Solyc06g005940	Protein disulfide-isomerase (AHRD V3.3 *** A0A1U8GX36_CAPAN)	1.23896
Solyc03g114500	Enolase (AHRD V3.3 *** A0A2G2WR88_CAPBA)	1.2375
Solyc04g079110	BRI1 kinase inhibitor 1-like (AHRD V3.3 *** A0A2I4E9L6_9ROSI)	1.23701
Solyc12g006695	Unknown protein	1.23689
Solyc02g087630	Thioredoxin (AHRD V3.3 *** A0A2I4EUF7_9ROSI)	1.23606
Solyc06g065370	Subtilisin-like protease SBT3.3 (AHRD V3.3 *** A0A1J3F5X3_NOCCA)	1.23404
Solyc05g010320	Chalcone-flavonone isomerase family protein (AHRD V3.3 *** A0A193AUW5_SOLME)	1.23308
Solyc05g005000	Alpha/beta-Hydrolases superfamily protein (AHRD V3.3 *-* F4I5X3_ARATH)	1.23227			-2
Solyc02g090710	B3 domain-containing protein (AHRD V3.3 *** A0A2G2WIF4_CAPBA)	1.23152
Solyc05g009420	transmembrane protein (AHRD V3.3 *-* AT1G25400.2)	1.22977
Solyc04g080850	Thioredoxin (AHRD V3.3 *** Q201Z4_9SOLN)	1.22929
Solyc07g049690	hydroperoxide lyase	1.22828
Solyc01g009860	NAC domain-containing protein (AHRD V3.3 *** A0A2K3LZ45_TRIPR)	1.22687
Solyc04g055090	cell wall integrity/stress response component-like protein (AHRD V3.3 *-* AT4G39840.1)	1.22638
Solyc05g018700	Protein disulfide-isomerase (AHRD V3.3 *** A0A2G2WTW8_CAPBA)	1.22522
Solyc02g086440	F-box/LRR-repeat protein 3 (AHRD V3.3 *-* A0A2I4HUQ7_9ROSI)	1.22272
Solyc08g083320	Starch synthase, chloroplastic/amyloplastic (AHRD V3.3 *** K4CPX6_SOLLC)	1.22196
Solyc01g088400	ECERIFERUM 1	1.22069
Solyc12g088400	Zinc-finger protein (AHRD V3.3 *-* Q40899_PETHY)	1.22063
Solyc06g007110	SMR domain-containing protein At5g58720-like (AHRD V3.3 *** A0A2I4DSB8_9ROSI)	1.21966
Solyc12g019710	Unknown protein	1.21905
Solyc01g068590	Metal ion-binding protein (AHRD V3.3 *** F4IX22_ARATH)	1.21891
Solyc10g081750	Mal d 1-associated protein (AHRD V3.3 *** AT2G35900.1)	1.21803
Solyc11g010250	Avr9/Cf-9 rapidly elicited protein 75 (AHRD V3.3 *** Q9FQY9_TOBAC)	1.21718
Solyc02g070440	Katanin p60 ATPase-containing subunit (AHRD V3.3 *** A0A1Y1IFT3_KLENI)	1.21592
Solyc09g082210	DUF581 domain-containing protein (AHRD V3.3 *** A0A1Q3DCU3_CEPFO)	1.21525
Solyc06g150138	Unknown protein	1.21298
Solyc02g079750	Quinone reductase (AHRD V3.3 *** F8WQS4_NICBE)	1.21078			-1
Solyc05g008895	Bifunctional inhibitor/lipid-transfer protein/seed storage 2S albumin superfamily protein (AHRD V3.3 *** A0A1I9LP30_ARATH)	1.21039
Solyc11g033281	Unknown protein	1.20895
Solyc01g060140	Calmodulin-binding transcription activator 5 (AHRD V3.3 *-* A0A2G2XR50_CAPBA)	1.20662
Solyc01g007110	LRAT-like domain (AHRD V3.3 *** A0A200Q9S3_9MAGN)	1.20572
Solyc04g071650	Cellulose synthase (AHRD V3.3 *** K4BTF5_SOLLC)	1.20448
Solyc08g077020	Auxin responsive SAUR protein (AHRD V3.3 *** A0A2U1PXP1_ARTAN)	1.20385
Solyc07g055260	Chaperone protein dnaJ (AHRD V3.3 *** A0A2K3MMT7_TRIPR)	1.20104
Solyc04g077150	Ergosterol biosynthetic protein 28 (AHRD V3.3 *** A0A1U8GD02_CAPAN)	1.20077
Solyc09g074230	SlSFP7	1.20026
Solyc03g025950	Membrane steroid-binding protein (AHRD V3.3 *** G5DXK7_SILLA)	1.19981			-3
Solyc02g089540	CONSTANS 1	1.19941
Solyc05g006390	CDP-diacylglycerol-glycerol-3-phosphate 3-phosphatidyltransferase (AHRD V3.3 *** Q8VYY6_ARATH)	1.19842
Solyc08g082280	Long chain acyl-CoA synthetase 2 (AHRD V3.3 *** A0A2G3DB06_CAPCH)	1.19788
Solyc06g075510	APETALA2e	1.19711			2/-5
Solyc04g007950	Cysteine-rich repeat secretory protein 60 (AHRD V3.3 *** A0A2G3CFE1_CAPCH)	1.19614			2
Solyc11g017440	Gibberellin regulated protein (AHRD V3.3 *-* A0A200PTJ5_9MAGN)	1.19558
Solyc12g087820	MADS box transcription factor AGAMOUS (AHRD V3.3 *-* A0A1Q1NK16_PAELC)	1.19481
Solyc03g082800	Unknown protein	1.19481
Solyc11g030390	Elongation factor (AHRD V3.3 *** B3H607_ARATH)	1.19153
Solyc03g033540	calcium-dependent protein kinase2	1.18968			-5
Solyc02g081070	Kinase (AHRD V3.3 *** D7ME76_ARALL)	1.18919
Solyc08g075960	MOB kinase activator family (AHRD V3.3 *** A0A2U1N847_ARTAN)	1.18735
Solyc06g061023	Cytochrome (AHRD V3.3 *** A0A2G3C7L0_CAPCH)	1.18708
Solyc07g005030	Dicer-like 4	1.18688			-7
Solyc03g117020	Stromal cell-derived factor 2-like protein (AHRD V3.3 *** A0A2G3CZD1_CAPCH)	1.1867
Solyc10g050910	Unknown protein	1.18582
Solyc04g007015	BRO1 domain-containing protein (AHRD V3.3 *** A0A2U1KJ61_ARTAN)	1.18582
Solyc11g011030	Pto-responsive gene 1	1.18521			-9
Solyc11g068950	BEL1-like homeodomain protein 1 (AHRD V3.3 *** A0A2G2YH01_CAPAN)	1.18508			1
Solyc09g092330	UDP-glucuronate 4-epimerase 4 (AHRD V3.3 *** A0A1J3GBJ9_NOCCA)	1.18484			3
Solyc01g049650	Pyruvate kinase (AHRD V3.3 *** A0A2G2XPN6_CAPBA)	1.18459
Solyc06g084410	Histidine phosphotransfer protein (AHRD V3.3 *** A0A0A1WCB7_NICAT)	1.18331			3
Solyc10g081820	Expp1 protein (AHRD V3.3 *** Q8VZ18_ARATH)	1.18331
Solyc05g053230	Protein kinase superfamily protein (AHRD V3.3 *** Q9LUT0_ARATH)	1.18305
Solyc05g013440	Amine oxidase (AHRD V3.3 *** A0A2G2VMP6_CAPBA)	1.18237
Solyc02g088940	CTP synthase (AHRD V3.3 *-* A0A2G3A9D9_CAPAN)	1.18222
Solyc02g070050	Fatty acid hydroxylase (AHRD V3.3 *** A0A200Q3T8_9MAGN)	1.17902
Solyc06g051010	Peptide-N4-(N-acetyl-beta-glucosaminyl)asparagine amidase A (AHRD V3.3 *** A0A200PX65_9MAGN)	1.1787	2.44059
Solyc08g079700	Zinc finger A20 and AN1 domain stress-associated protein (AHRD V3.3 *** A0A2K3LX56_TRIPR)	1.17716
Solyc09g064940	Phenazine biosynthesis PhzF protein (AHRD V3.3 *** A0A200Q4V2_9MAGN)	1.17651
Solyc05g010180	Carotene isomerase (AHRD V3.3 *** A0A200PZS7_9MAGN)	1.17552
Solyc07g062520	Cytochrome (AHRD V3.3 *** A0A2G2WF27_CAPBA)	1.17504
Solyc02g061760	Protein DETOXIFICATION (AHRD V3.3 *** A0A328DP91_9ASTE)	1.17487			-2
Solyc01g090340	Ethylene-responsive transcription factor 2 (AHRD V3.3 *** A0A2G3DEZ8_CAPCH)	1.17439	2.13202
Solyc07g065090	Polygalacturonase inhibiting protein (AHRD V3.3 *** C4PG28_SOLTO)	1.17417
Solyc12g040680	mitogen-activated protein kinase 16	1.17366
Solyc06g061027	Cytochrome P450 (AHRD V3.3 *** A0A200PQ40_9MAGN)	1.17284
Solyc01g087210	Cellulose synthase (AHRD V3.3 *** M1A916_SOLTU)	1.17203
Solyc07g007820	ENTH/ANTH/VHS superfamily protein (AHRD V3.3 *** A0A2U1N0Z9_ARTAN)	1.1687
Solyc12g005150	Pollen Ole e 1 allergen and extensin family protein (AHRD V3.3 *** A0A2U1LZ35_ARTAN),Pfam:PF01190	1.16706
Solyc10g086065	DNA-binding protein S1FA (AHRD V3.3 --* XP_004246674.1)	1.16468
Solyc02g084360	V-type proton ATPase proteolipid subunit (AHRD V3.3 *** A0A2G3AAA7_CAPAN)	1.1612			-1
Solyc09g011880	protein SSUH2 homolog (AHRD V3.3 *** A0A2I4DWW5_9ROSI)	1.15779
Solyc09g007630	P58IPK	1.15724
Solyc03g097270	cystatin 9	1.15715
Solyc05g015840	Squamosa promoter binding protein 13	1.15633
Solyc06g073730	LeEIL4EIN3-like	1.15613
Solyc12g098640	Cycloeucalenol cycloisomerase (AHRD V3.3 *** A0A2G2YAV1_CAPAN)	1.1553
Solyc01g097880	tRNA-specific adenosine deaminase, chloroplastic (AHRD V3.3 *** A0A2I0WQV8_9ASPA)	1.1535
Solyc02g085640	Xaa-Pro aminopeptidase 1	1.15107
Solyc05g054760	dehydroascorbate reductase 1	1.15063
Solyc09g090130	R2R3MYB transcription factor 15	1.15041
Solyc04g005340	Alpha-1,4-glucan-protein synthase udp-forming 1 (AHRD V3.3 *** A0A1J6JE64_NICAT)	1.14934
Solyc04g005070	Major facilitator superfamily protein (AHRD V3.3 *** A0A2U1N7S7_ARTAN)	1.14807
Solyc11g010600	O-fucosyltransferase (AHRD V3.3 *** A0A2P5EGU4_TREOI)	1.14806			-1
Solyc11g071470	Transferase (AHRD V3.3 *** A0A200R9Q7_9MAGN)	1.1475		4.07139
Solyc08g005050	transcription factor MYC2 (AHRD V3.3 *-* R4S7B4_NICAT)	1.14364
Solyc01g102350	Pectin acetylesterase (AHRD V3.3 *** K4B1G3_SOLLC)	1.14307
Solyc02g068080	Chloride channel protein (AHRD V3.3 *** K4B7E0_SOLLC)	1.14295
Solyc04g078540	Cysteine proteinase RD21a (AHRD V3.3 *** A0A2G3CPV2_CAPCH)	1.14228
Solyc02g065765	COBRA-like protein (AHRD V3.3 *** K4B708_SOLLC)	1.14112
Solyc04g045470	O-fucosyltransferase (AHRD V3.3 *** A0A2P5CW83_PARAD)	1.13942
Solyc02g082560	CTP synthase (AHRD V3.3 *-* V4LDK1_EUTSA)	1.13702
Solyc07g008840	Rab-GTPase-TBC domain (AHRD V3.3 *** A0A200PLY8_9MAGN)	1.137
Solyc12g094520	4-coumarate--CoA ligase-like 4 (AHRD V3.3 *** A0A2G3B4I9_CAPCH)	1.13591
Solyc09g075020	ABC transporter C family member 4 (AHRD V3.3 *** A0A2G2ZW52_CAPAN)	1.13565
Solyc07g006700	Pathogenesis-related protein PR-1 (AHRD V3.3 *** A0A1U8H8G8_CAPAN)	1.13565
Solyc06g066340	Homeodomain-like superfamily protein (AHRD V3.3 *-* A0A2U1QD82_ARTAN)	1.13547			1
Solyc01g006320	Late embryogenesis abundant (LEA) hydroxyproline-rich glycoprotein family (AHRD V3.3 *** Q9LJT9_ARATH)	1.13476
Solyc05g014260	Two-component response regulator (AHRD V3.3 *** A0A2G3B918_CAPCH)	1.13383
Solyc04g080450	3-ketoacyl-CoA synthase (AHRD V3.3 *** A0A2G2V5U9_CAPBA)	1.13345
Solyc06g050225	Unknown protein	1.1333
Solyc02g081190	1-aminocyclopropane-1-carboxylate oxidase 4	1.13228
Solyc06g074840	Vacuolar sorting-associated protein 24-like (AHRD V3.3 *** A0A2K3P7F2_TRIPR)	1.13224			2/-1
Solyc02g084630	TDR6 transcription factor	1.13096			2
Solyc01g098840	Mevalonate kinase (AHRD V3.3 *** A0A2G3BUF3_CAPCH)	1.13082
Solyc03g114460	Acetyl-coenzyme A synthetase (AHRD V3.3 *** A0A2S4Q6W4_CITFR)	1.13069
Solyc05g050280	Auxin-responsive GH3 family protein (AHRD V3.3 *** A0A2U1NZC8_ARTAN)	1.13045
Solyc10g081170	Calmodulin 2	1.13008	2.9087
Solyc05g005960	Protein NRT1/ PTR FAMILY 1.2 (AHRD V3.3 *** A0A1J3DU78_NOCCA)	1.12996			-1
Solyc06g069370	bHLH transcription factor 046	1.12987	3.58867
Solyc12g056930	sulfate transporter 2	1.12965
Solyc12g007170	Glyoxysomal fatty acid beta-oxidation multifunctional protein MFP-a (AHRD V3.3 *** A0A2G3BNP7_CAPCH)	1.12938
Solyc10g006140	Acid phosphatase/vanadium-dependent haloperoxidase-related protein (AHRD V3.3 *** Q8L7M6_ARATH)	1.12903	2.06172
Solyc09g091030	Beta-amylase (AHRD V3.3 *** Q1L5W8_NICLS)	1.12784
Solyc12g076320	Pachytene checkpoint protein 2-like protein (AHRD V3.3 *-* A0A2G2Y8I8_CAPAN)	1.12442
Solyc10g081860	Unknown protein	1.12442
Solyc04g040160	Protochlorophyllide-dependent translocon component 52, chloroplastic (AHRD V3.3 *** A0A2G2ZF87_CAPAN)	1.12395			1
Solyc07g063430	Peroxisomal membrane 22 kDa (Mpv17/PMP22) family protein (AHRD V3.3 *** A0A2U1KPZ4_ARTAN)	1.1207
Solyc01g099130	LysM domain-containing protein/F-box-like domain-containing protein (AHRD V3.3 *** A0A1Q3B5K4_CEPFO)	1.11973
Solyc07g065340	Serine acetyltransferase (AHRD V3.3 *** A0A2K3M2Y7_TRIPR)	1.11954			1
Solyc12g042380	Stress up-regulated Nod 19 (AHRD V3.3 *** A0A200R3S5_9MAGN)	1.1181			5
Solyc05g007490	S-adenosyl-L-methionine-dependent methyltransferases superfamily protein (AHRD V3.3 *** A0A2U1LK68_ARTAN)	1.11702
Solyc07g043390	Cellulose synthase (AHRD V3.3 *** A0A200Q4F9_9MAGN)	1.11642
Solyc07g043610	Auxin response factor (AHRD V3.3 *-* A0A2G2WCT5_CAPBA)	1.11586
Solyc06g061240	PLATZ transcription factor family protein (AHRD V3.3 *** F4IEB6_ARATH)	1.11554
Solyc03g078640	cell wall integrity/stress response component-like protein (AHRD V3.3 *-* AT4G39840.1)	1.11321
Solyc04g079360	R2R3MYB transcription factor 77	1.11283
Solyc01g112260	hypothetical protein (AHRD V3.3 *-* AT4G35320.1)	1.11283
Solyc07g065320	ABC transporter C family member 3 (AHRD V3.3 *** A0A2G2WFH5_CAPBA)	1.11276
Solyc01g088040	Unknown protein	1.11254
Solyc11g005450	Transcription elongation factor (TFIIS) family protein (AHRD V3.3 *** A0A2U1PD57_ARTAN)	1.11228
Solyc03g112330	U-box domain-containing protein 52-like (AHRD V3.3 *** A0A2K3L2U5_TRIPR)	1.10992
Solyc02g067050	UPF0301 protein (AHRD V3.3 *** A0A2K3PAH7_TRIPR)	1.10923
Solyc01g102580	endo-1,4-beta-glucanase (Cel3)	1.10873			1
Solyc02g086320	HEAT repeat-containing protein-like (AHRD V3.3 *-* Q5QMW8_ORYSJ)	1.10865
Solyc02g079220	Sugar transporter protein 1	1.108			1
Solyc12g055750	Vacuolar cation/proton exchanger (AHRD V3.3 *** K4DFQ6_SOLLC)	1.10734
Solyc07g063680	Adenine nucleotide alpha hydrolases-like superfamily protein (AHRD V3.3 *-* A0A1P8BH78_ARATH)	1.10714	2.01982		3
Solyc02g088690	UDP-glucose 6-dehydrogenase (AHRD V3.3 *** A0A2G2XIY2_CAPBA)	1.10698
Solyc07g005390	Aldehyde dehydrogenase 11A3 (AHRD V3.3 *** A0A2H1ZE23_ARATH)	1.10602			1
Solyc02g062130	Ferredoxin--NADP reductase, chloroplastic (AHRD V3.3 *** K4B6A3_SOLLC)	1.10494
Solyc02g150140	Unknown protein	1.10479
Solyc11g045130	Polynucleotidyl transferase, ribonuclease H-like superfamily protein (AHRD V3.3 *** A0A2U1KV50_ARTAN)	1.10315
Solyc09g061280	p27KIP1-related-protein 2	1.10313
Solyc02g089250	Pollen Ole e 1 allergen/extensin (AHRD V3.3 *-* A0A200R2G7_9MAGN)	1.10307	1.98996
Solyc11g065000	F-box protein (AHRD V3.3 *** A0A2G2YFL9_CAPAN)	1.10304			1
Solyc02g078400	Allantoinase (AHRD V3.3 *** A0A2G3D677_CAPCH)	1.10183
Solyc02g087190	Peroxidase (AHRD V3.3 *** K4BBM6_SOLLC)	1.10133	2.53412		-3
Solyc01g109410	Dolichyl-diphosphooligosaccharide--protein glycosyltransferase 48 kDa subunit (AHRD V3.3 *** A0A2G2WA56_CAPBA)	1.10079
Solyc10g006700	Calcium-binding protein PBP1 (AHRD V3.3 *** A0A1U8EDM6_CAPAN)	1.1004
Solyc03g007770	S-type anion channel SLAH3 (AHRD V3.3 *** A0A2G2X6S2_CAPBA)	1.09842
Solyc04g072603	Unknown protein	1.09745
Solyc10g074790	Auxin efflux carrier family protein (AHRD V3.3 *** A0A2K3N023_TRIPR)	1.09711			-4
Solyc05g015470	Chaperone protein dnaJ-like protein (AHRD V3.3 *** Q94CB5_ARATH)	1.0964
Solyc01g067740	Superoxide dismutase Cu-Zn 1	1.09521
Solyc02g080630	Lactoylglutathione lyase (AHRD V3.3 *** A0A1U8FLK7_CAPAN)	1.09428
Solyc01g110580	Small auxin up-regulated RNA5	1.09356			1
Solyc02g021440	Non-specific serine/threonine protein kinase (AHRD V3.3 *** A0A2G3A4W0_CAPAN)	1.09308
Solyc01g097350	Calcium-binding EF hand family protein (AHRD V3.3 *** F4KA19_ARATH)	1.09271	2.43561
Solyc04g080040	Auxilin-related protein 2 (AHRD V3.3 *** A0A2G3CQ94_CAPCH)	1.09246
Solyc03g112060	Quinolinate synthase, chloroplastic (AHRD V3.3 *** A0A2G3CY80_CAPCH)	1.09214
Solyc07g062080	mitogen-activated protein kinase 11	1.09155
Solyc06g084390	ER auxin binding 1	1.09147
Solyc03g116750	TOPLESS (AHRD V3.3 *** A0A1D5XWZ6_WHEAT)	1.09131
Solyc02g005180	Sugar facilitator protein 2	1.09112
Solyc02g062610	Alpha/beta-Hydrolases superfamily protein (AHRD V3.3 *** O23227_ARATH)	1.09087
Solyc11g064850	Hyp O-arabinosyltransferase-like protein (AHRD V3.3 *** AT5G13500.3)	1.0901
Solyc07g064670	Hexosyltransferase (AHRD V3.3 *** A0A2G3C2Y7_CAPCH)	1.08908
Solyc06g074120	bell-like homeodomain protein 2	1.08883
Solyc07g065700	Sec14p-like phosphatidylinositol transfer family protein (AHRD V3.3 *** A0A2U1NTZ9_ARTAN)	1.08772
Solyc10g083970	S-adenosylmethionine synthase (AHRD V3.3 *** A0A1U8EAC9_CAPAN)	1.08723	2.32807
Solyc02g005140	Unknown protein	1.08594
Solyc06g007320	Ubiquitin activating enzyme E1 (AHRD V3.3 *** G1FER0_CAMSI)	1.08429
Solyc06g060680	Protein kinase superfamily protein (AHRD V3.3 *** Q9SVY4_ARATH)	1.08378
Solyc03g123740	Ovule receptor-like kinase 28 (AHRD V3.3 *** A4GWX5_SOLCH)	1.08331
Solyc10g045230	Cytochrome b559 subunit alpha (AHRD V3.3 *** A0A328E4L8_9ASTE)	1.0832
Solyc02g087770	Aldose 1-epimerase (AHRD V3.3 *** A0A1U8G0C5_CAPAN)	1.0832
Solyc08g082610	DCD (Development and Cell Death) domain protein (AHRD V3.3 *** A0A2U1P2J5_ARTAN)	1.0818
Solyc02g080130	Chaperone protein dnaJ 50 (AHRD V3.3 *** A0A2G3A964_CAPAN)	1.08002
Solyc01g096370	transcription factor MYC2 (AHRD V3.3 *** A0A2I4DDN6_9ROSI)	1.07875
Solyc10g083360	Calmodulin-binding family protein, putative, expressed (AHRD V3.3 *** Q2QXN6_ORYSJ)	1.07822
Solyc07g063630	Vesicle-associated protein 4-1 (AHRD V3.3 *** A0A2G2Z5C6_CAPAN)	1.07819
Solyc04g080290	Sec14p-like phosphatidylinositol transfer family protein (AHRD V3.3 *** Q9FRK8_ARATH)	1.07803
Solyc09g007770	plasma membrane intrinsic protein 2.1	1.07684
Solyc03g097910	putative dehydrogenase	1.07628
Solyc12g008350	dehydration responsive element binding protein 2	1.07454
Solyc11g020730	Unknown protein	1.07379
Solyc01g105120	protein LNK1 (AHRD V3.3 *** A0A2I4GGH4_9ROSI)	1.07358
Solyc04g074440	Protein EXORDIUM-like 1 (AHRD V3.3 *** A0A2G2ZQI6_CAPAN)	1.07227
Solyc11g010280	Unknown protein	1.07195
Solyc01g100590	Heme binding protein (AHRD V3.3 *** Q9LZQ3_ARATH)	1.07007
Solyc07g005330	Glucan endo-1,3-beta-glucosidase (AHRD V3.3 *** A0A2U1LWN7_ARTAN)	1.06942
Solyc08g068880	protein ENHANCED DISEASE RESISTANCE 2-like (AHRD V3.3 *** A0A2I4G6J8_9ROSI)	1.06825
Solyc11g006490	Basic-leucine zipper (BZIP) transcription factor family protein (AHRD V3.3 *-* F4I9R1_ARATH)	1.06783
Solyc07g049490	Ethylene Response Factor F.3	1.06783
Solyc12g011160	3-hydroxyisobutyryl-CoA hydrolase-like protein 5 (AHRD V3.3 *** A0A2G2YT91_CAPAN)	1.06763
Solyc02g071120	O-acetyltransferase family protein (AHRD V3.3 *** A0A2U1PD69_ARTAN)	1.06762			3
Solyc01g106790	Tubulin alpha-6 chain, putative (AHRD V3.3 *** Q8LED1_ARATH)	1.06677
Solyc10g081190	Leucine-rich repeat receptor-like protein kinase family (AHRD V3.3 *** A0A0K9PTM3_ZOSMR)	1.06603
Solyc02g087130	Ribonuclease H (AHRD V3.3 *** A0A2U1P3J3_ARTAN)	1.06562
Solyc01g108160	autophagy-related protein 2-like (AHRD V3.3 *** A0A1S4AVK1_TOBAC)	1.0649
Solyc04g014950	Glycosyltransferase (AHRD V3.3 *-* A0A200QMY3_9MAGN)	1.06471
Solyc05g054800	ALA-interacting subunit (AHRD V3.3 *** A0A1U8GR46_CAPAN)	1.06363			8
Solyc02g069370	Ras-related protein Rab-5A (AHRD V3.3 *** A0A1U8FSC3_CAPAN)	1.06363
Solyc03g119210	Bifunctional inhibitor/plant lipid transfer protein/seed storage helical domain (AHRD V3.3 *** A0A200Q3B5_9MAGN)	1.06349
Solyc03g114950	ABC transporter B family member 27 (AHRD V3.3 *** A0A1U8FW31_CAPAN)	1.06336
Solyc01g102660	Glutathione S-transferase (AHRD V3.3 *** A0A2U1NYU9_ARTAN)	1.06186
Solyc02g078140	MAP kinase kinase kinase 18	1.06096
Solyc03g114720	bHLH transcription factor 023	1.06091
Solyc07g063520	Organic solute transporter ostalpha protein (DUF300) (AHRD V3.3 *** O65422_ARATH)	1.05917
Solyc03g122310	Aldehyde dehydrogenase (AHRD V3.3 *** Q69P84_ORYSJ)	1.05845
Solyc09g059510	Ethylene-responsive transcription factor-like protein (AHRD V3.3 *** A0A1U8EE68_CAPAN)	1.0573
Solyc08g080940	glutathione peroxidase like encoding 1	1.05276			1
Solyc02g090720	BEST plant protein match is: (TAIR:plant.1) protein, putative (AHRD V3.3 *** G7K7Z5_MEDTR)	1.05274			1
Solyc03g071710	cyclin-dependent protein kinase inhibitor SMR1-like (AHRD V3.3 *** A0A2I4GVZ7_9ROSI)	1.05166
Solyc09g064480	Xyloglucan galactosyltransferase KATAMARI1 (AHRD V3.3 *-* A0A1U8E641_CAPAN)	1.05157
Solyc09g091470	3-ketoacyl-CoA thiolase peroxisomal-like (AHRD V3.3 *** A0A2K3P5R8_TRIPR)	1.0514
Solyc03g026220	BAG family molecular chaperone regulator 1 (AHRD V3.3 *** A0A2G2ZYV9_CAPAN)	1.05063
Solyc02g064960	APETALA2b	1.04992		3.73389
Solyc11g006780	Vesicle-associated membrane protein (AHRD V3.3 *** A0A2G2Y6H0_CAPAN)	1.0492
Solyc03g119700	ATP-dependent Clp protease adapter protein ClpS (AHRD V3.3 *** A0A1U8FUF1_CAPAN)	1.04911
Solyc02g071250	CTD small phosphatase-like protein 2 (AHRD V3.3 *** A0A2I4EJV3_9ROSI)	1.04904
Solyc12g045030	NAD(P)-binding Rossmann-fold superfamily protein (AHRD V3.3 *** Q94AL3_ARATH)	1.04847
Solyc09g075120	UDP-glucuronic acid decarboxylase 4 (AHRD V3.3 *** A0A2G2W0G3_CAPBA)	1.0484
Solyc06g083310	Hexosyltransferase (AHRD V3.3 *** A0A1U8H237_CAPAN)	1.04719
Solyc01g081190	Calcium-binding EF hand family protein (AHRD V3.3 *** A0A2U1PWG2_ARTAN)	1.04711
Solyc09g082860	ATP sulfurylase (AHRD V3.3 *** Q8SAG1_SOYBN)	1.04694
Solyc06g009640	Basic-leucine zipper domain-containing protein (AHRD V3.3 *** A0A2U1LZP6_ARTAN)	1.04688
Solyc02g089620	proline dehydrogenase	1.04687
Solyc12g099400	hypothetical protein (AHRD V3.3 *** AT4G16060.1)	1.04642
Solyc12g056300	Receptor kinase, putative (AHRD V3.3 *** B9RC93_RICCO)	1.04489
Solyc03g096730	pollen-specific kinase partner protein	1.04397
Solyc12g007280	Casein kinase I isoform epsilon (AHRD V3.3 *** A0A2G2X3F7_CAPBA)	1.04303
Solyc01g094920	Receptor-like protein kinase (AHRD V3.3 *** A0A2K3LAU4_TRIPR)	1.04213
Solyc07g065120	Glycerophosphodiester phosphodiesterase GDPDL4 (AHRD V3.3 *** A0A2G2Z5P4_CAPAN)	1.04205
Solyc04g016520	UDP-N-acetylglucosamine--dolichyl-phosphate N-acetylglucosaminephosphotransferase (AHRD V3.3 *** A0A2G2XAT5_CAPBA)	1.04113			-1
Solyc06g036260	beta-carotene hydroxylase-1	1.0407
Solyc01g068560	protein LNK2 isoform X1 (AHRD V3.3 --* XP_023879322.1)	1.03749
Solyc09g009220	histone-lysine N-methyltransferase SETD1B-like protein (AHRD V3.3 *** AT5G03670.1)	1.03743			2
Solyc04g054915	mucin-2-like (AHRD V3.3 --* XP_021853839.1)	1.03696
Solyc03g123390	Alpha/beta-Hydrolases superfamily protein (AHRD V3.3 *** Q9LNR2_ARATH)	1.03696
Solyc07g005180	DUF1068 domain-containing protein (AHRD V3.3 *** A0A1Q3CIU1_CEPFO)	1.03619
Solyc06g049070	Nucleotide/sugar transporter family protein (AHRD V3.3 *** A0A2K3PIW2_TRIPR)	1.03494
Solyc05g007120	Leucine-rich repeat protein kinase family protein (AHRD V3.3 *** A0A2U1LJE3_ARTAN)	1.03478
Solyc06g076410	Methylsterol monooxygenase 2-1 (AHRD V3.3 *** A0A1U8H2P4_CAPAN)	1.0347
Solyc03g044150	Subtilisin-like protease (AHRD V3.3 *** A9XG40_TOBAC)	1.03221
Solyc03g117280	envelope glycoprotein B (AHRD V3.3 *** AT1G80540.1)	1.03145
Solyc12g099900	SCL3 (scarecrow-like 3)	1.03131
Solyc12g087810	K-box region and MADS-box transcription factor family protein (AHRD V3.3 *-* A0A2U1PLS4_ARTAN)	1.03131
Solyc01g011040	Leucine-rich repeat receptor-like protein kinase (AHRD V3.3 *** A0A2R6RFK8_ACTCH)	1.03131
Solyc04g080380	Leucine carboxyl methyltransferase (AHRD V3.3 *** A0A2U1QMA3_ARTAN)	1.03105
Solyc02g070470	transmembrane protein (AHRD V3.3 *** AT2G34585.1)	1.02978
Solyc03g098020	Alpha/beta-Hydrolases superfamily protein (AHRD V3.3 *** Q94AM5_ARATH)	1.0282			2/-2
Solyc04g054770	Unknown protein	1.0282
Solyc10g080530	WRC protein (AHRD V3.3 *** A0A2K3PR77_TRIPR)	1.02799
Solyc04g011430	Ubiquitin conjugating enzyme (AHRD V3.3 *** A0A172MJZ4_PAESU)	1.02743
Solyc03g093360	PLAT/LH2 domain (AHRD V3.3 *** A0A200QDT2_9MAGN)	1.02657			1
Solyc03g112370	Unknown protein	1.02624
Solyc05g054315	Epoxide hydrolase (AHRD V3.3 *** Q41413_SOLTU)	1.0247
Solyc10g055200	Dirigent protein (AHRD V3.3 *** K4D1B3_SOLLC)	1.02411
Solyc02g088000	Starch synthase, chloroplastic/amyloplastic (AHRD V3.3 *** K4BBV6_SOLLC)	1.02362
Solyc01g005120	Xyloglucan endotransglucosylase/hydrolase (AHRD V3.3 *** A0A2G3AYH1_CAPCH)	1.02276			1/-1
Solyc02g065680	Amino acid transporter (AHRD V3.3 *** A0A200QY84_9MAGN)	1.02093
Solyc07g064130	Polyubiquitin (AHRD V3.3 *** F1SY21_MESCR)	1.02064
Solyc02g081730	3beta-hydroxysteroid-dehydrogenase/decarboxylase isoform 1 (AHRD V3.3 *** A0A2G2V0L0_CAPBA)	1.01807
Solyc08g062210	Nuclear transcription factor Y subunit A-1 (AHRD V3.3 *** A0A1U8DRR5_CAPAN)	1.01801	-6.51545
Solyc12g006805	SOUL heme-binding family protein (AHRD V3.3 *** Q8VZ90_ARATH)	1.01795
Solyc10g083140	hypothetical protein (AHRD V3.3 *-* AT5G06270.2)	1.0175			1
Solyc06g009270	Diacylglycerol kinase (AHRD V3.3 *** A0A2G3ATC8_CAPCH)	1.01709
Solyc04g082480	Plant regulator RWP-RK family protein, putative (AHRD V3.3 *** A0A061FD78_THECC)	1.01528
Solyc02g092550	LOB domain-containing protein 38 (AHRD V3.3 *** A0A2G2XGY4_CAPBA)	1.01394
Solyc02g088610	LeHSP110/ClpB heat shock protein	1.01371	3.38149
Solyc02g082610	Unknown protein	1.01339
Solyc08g077980	Bax inhibitor	1.01339
Solyc11g066770	AP-2 complex subunit alpha (AHRD V3.3 *** A0A2G2VQ36_CAPBA)	1.01247
Solyc06g060340	Photosystem II 22 kDa protein, chloroplastic (AHRD V3.3 *** A0A1U8GV91_CAPAN)	1.01226			-2
Solyc03g121660	Protein indeterminate-domain 7 (AHRD V3.3 *** A0A2G2V8T0_CAPBA)	1.01128
Solyc11g017140	Zinc finger protein (AHRD V3.3 *** A0A200QPB2_9MAGN)	1.01116
Solyc07g017220	DUF581 domain-containing protein (AHRD V3.3 *** A0A1Q3AVJ7_CEPFO)	1.01113			-4
Solyc02g088980	DNA mismatch repair protein MLH3 (AHRD V3.3 *-* A0A2G3A9Q9_CAPAN)	1.01096
Solyc05g008430	BRO1 domain (AHRD V3.3 *** A0A200QUU8_9MAGN)	1.01028
Solyc01g014275	glycine-rich cell wall structural protein-like (AHRD V3.3 *-* XP_019067541.1)	1.0092
Solyc01g009310	meloidogyne-induced giant cell protein DB217	1.00883
Solyc02g067420	Ubiquitin-conjugating enzyme (AHRD V3.3 *** Q5ZFS2_PLAMJ)	1.00738
Solyc02g089900	Protein kinase domain (AHRD V3.3 *** A0A200Q286_9MAGN)	1.00714	3.29875
Solyc09g025270	RING-type E3 ubiquitin transferase (AHRD V3.3 *** A0A2G3CV88_CAPCH)	1.00699
Solyc12g099390	Protein DEHYDRATION-INDUCED 19-like protein 7 (AHRD V3.3 *** A0A2G3B5I9_CAPCH)	1.00677
Solyc04g063230	S-adenosyl-L-methionine-dependent methyltransferases superfamily protein (AHRD V3.3 *** A0A2U1PWQ7_ARTAN)	1.00526
Solyc05g055160	DnaJ protein (AHRD V3.3 *** Q43177_SOLTU)	1.00523
Solyc02g089440	Hexosyltransferase (AHRD V3.3 *** A0A2G2XHQ5_CAPBA)	1.00391
Solyc03g098000	Alanine-tRNA ligase, putative (DUF760) (AHRD V3.3 *** Q9LP80_ARATH)	1.00349
Solyc07g008320	Calcium-transporting ATPase (AHRD V3.3 *** G3LY22_SOLLC)	1.00322
Solyc03g117270	F-box family protein (AHRD V3.3 *** A0A2U1L823_ARTAN)	1.00061			6
Solyc10g081260	Protein DETOXIFICATION (AHRD V3.3 *** A0A2G3BHA5_CAPCH)	1.00058
Solyc03g118750	phosphoethanolamine N-methyltransferase	1.00007
Solyc04g081580	RNA helicase DEAD15	-1.00265
Solyc10g086570	transmembrane protein (AHRD V3.3 *** AT5G02160.1)	-1.00487
Solyc05g012100	Fructokinase-like protein 2 (AHRD V3.3 *** D9IWP0_NICBE)	-1.00795
Solyc02g094400	Glycerophosphodiester phosphodiesterase GDPD2 (AHRD V3.3 *** A0A2G3DA15_CAPCH)	-1.01117
Solyc06g050890	Unknown protein	-1.01309
Solyc02g086450	Cyclin-dependent protein kinase inhibitor SMR6 (AHRD V3.3 *** SMR6_ARATH)	-1.01694
Solyc03g025740	Zf-CCHC domain-containing protein/Cofilin_ADF domain-containing protein (AHRD V3.3 *** A0A1Q3D772_CEPFO)	-1.03198			2/-3
Solyc04g072270	Midasin (AHRD V3.3 *-* A0A2G2ZQ87_CAPAN)	-1.03252
Solyc10g080040	Ribonuclease III family protein (AHRD V3.3 *** A0A2U1NY53_ARTAN)	-1.03396
Solyc03g005770	Chlorophyll a-b binding protein, chloroplastic (AHRD V3.3 *** A0A2G2W7Q4_CAPBA)	-1.05247
Solyc02g070990	Chlorophyll a-b binding protein, chloroplastic (AHRD V3.3 *** A0A2G3A7J8_CAPAN)	-1.05292
Solyc02g062700	ATPase family AAA domain-containing protein 3-like (AHRD V3.3 *** A0A2I4E883_9ROSI)	-1.06739
Solyc01g096550	Protein arginine N-methyltransferase (AHRD V3.3 *** A0A200R777_9MAGN)	-1.0795
Solyc11g072860	Histone H4 (AHRD V3.3 *-* F2E7L1_HORVV)	-1.08299
Solyc02g068760	Pentatricopeptide repeat-containing protein (AHRD V3.3 *** A0A2G3A6F7_CAPAN)	-1.09276			-2
Solyc05g054610	Histone H4 (AHRD V3.3 *-* F2E7L1_HORVV)	-1.09412
Solyc01g094280	Bifunctional protein folD (AHRD V3.3 *** A0A2K3NTE4_TRIPR)	-1.09467
Solyc09g011420	Ribosomal protein L7Ae/L30e/S12e/Gadd45 family protein (AHRD V3.3 *** A0A2U1Q8Q2_ARTAN)	-1.0955
Solyc06g069730	Chlorophyll a-b binding protein, chloroplastic (AHRD V3.3 *** A0A1U8GPF4_CAPAN)	-1.09687
Solyc09g083080	Nucleolar protein 58 (AHRD V3.3 *** A0A1U8GRC5_CAPAN)	-1.09688
Solyc08g067050	Protein arginine N-methyltransferase (AHRD V3.3 *** A0A200PQK4_9MAGN)	-1.1031
Solyc07g041720	Germin-like protein (AHRD V3.3 *** S8E4K0_9LAMI)	-1.10892	2.54115	4.30288
Solyc10g005100	Plasma membrane-associated cation-binding protein 1 (AHRD V3.3 *** A0A2G2YJZ6_CAPAN)	-1.1093
Solyc07g006630	Zinc finger protein CONSTANS-like 5-like (AHRD V3.3 *** A0A2K3N2C5_TRIPR)	-1.11158
Solyc10g005880	Uridine kinase (AHRD V3.3 *** A0A2G2Z615_CAPAN)	-1.11327			3
Solyc06g043035	ATP synthase subunit beta, chloroplastic (AHRD V3.3 *-* A0A2U1KL25_ARTAN)	-1.12494
Solyc10g051377	RNA-binding protein (AHRD V3.3 *** O24106_NICGU)	-1.12934
Solyc04g077780	LIM domain-containing protein (AHRD V3.3 *** A0A1Q3ALK2_CEPFO)	-1.1299			-1
Solyc07g065500	Nuclear transcription factor Y subunit B-3 (AHRD V3.3 *** A0A2G2WFH7_CAPBA)	-1.13808
Solyc04g076190	Eukaryotic aspartyl protease family protein (AHRD V3.3 *** F4K5B9_ARATH)	-1.13888
Solyc02g081810	H/ACA ribonucleoprotein complex subunit 4 (AHRD V3.3 *** A0A2G2XFE0_CAPBA)	-1.13988
Solyc08g081170	UDP-N-acetylmuramoyl-L-alanyl-D-glutamate--2, 6-diaminopimelate ligase (AHRD V3.3 *** A0A1J3G2W3_NOCCA)	-1.15043
Solyc03g112820	U3 small nucleolar ribonucleoprotein protein MPP10 (AHRD V3.3 *** A0A2G2X924_CAPBA)	-1.16027
Solyc02g065290	Dof zinc finger protein2	-1.16908
Solyc02g063280	stress response protein (AHRD V3.3 *-* AT1G60640.2)	-1.1837
Solyc07g054460	H/ACA ribonucleoprotein complex non-core subunit NAF1 (AHRD V3.3 *-* A0A2I4DNL3_9ROSI)	-1.18389			11
Solyc03g025270	Fibrillarin (AHRD V3.3 *** A0A200R7Z1_9MAGN)	-1.18455
Solyc02g070980	Chlorophyll a-b binding protein, chloroplastic (AHRD V3.3 *-* A0A2G3A7J8_CAPAN)	-1.18734
Solyc02g071000	Chlorophyll a-b binding protein, chloroplastic (AHRD V3.3 *** A0A2G3A7J8_CAPAN)	-1.19354
Solyc09g092320	RNA binding protein (AHRD V3.3 *** O23793_NICSY)	-1.21581
Solyc02g077880	Auxin-repressed protein (AHRD V3.3 *** A9YSI8_TOBAC)	-1.21662
Solyc03g097160	WD40 repeat (AHRD V3.3 *** A0A200PXI1_9MAGN)	-1.24222
Solyc03g121900	Bifunctional inhibitor/plant lipid transfer protein/seed storage helical domain containing protein (AHRD V3.3 *** A0A2P5DNS6_PARAD)	-1.2601
Solyc02g070970	Chlorophyll a-b binding protein, chloroplastic (AHRD V3.3 *** A0A2G3A7J8_CAPAN)	-1.26026
Solyc11g006060	Rubisco accumulation factor 1, chloroplastic (AHRD V3.3 *** A0A2G2VFE2_CAPBA)	-1.26327	2.33271
Solyc02g083835	Chaperone protein DnaJ (AHRD V3.3 *** A0A2G2XG76_CAPBA)	-1.27327
Solyc02g087440	DUF761 domain-containing protein (AHRD V3.3 *** A0A1Q3BYY0_CEPFO)	-1.27637
Solyc00g015600	Unknown protein	-1.30008
Solyc03g111260	Ribonuclease J (AHRD V3.3 *** A0A1J3CQJ0_NOCCA)	-1.30111			5
Solyc02g070950	Chlorophyll a-b binding protein, chloroplastic (AHRD V3.3 *** A0A2G3A7J8_CAPAN)	-1.30518
Solyc07g063170	Unknown protein	-1.34689
Solyc03g120080	periodic tryptophan protein 2 homolog (AHRD V3.3 *** A0A2I4EVX9_9ROSI)	-1.38244
Solyc07g007270	Unknown protein	-1.38319
Solyc10g086150	RNA-binding protein (AHRD V3.3 *** A0A2U1PI86_ARTAN)	-1.41347			-16
Solyc07g005930	DNA-directed RNA polymerase (AHRD V3.3 *** A0A2G3BXA8_CAPCH)	-1.4282
Solyc09g065840	Single-stranded DNA-binding protein (AHRD V3.3 *-* A0A2T6CTD5_9BACT)	-1.44453
Solyc01g006170	Eukaryotic rRNA processing (AHRD V3.3 *** A0A2U1PZE8_ARTAN)	-1.46442			1
Solyc01g095740	RNA helicase DEAD5	-1.4681	1.95858		1
Solyc03g098640	Peroxisomal membrane MPV17/PMP22-like protein (AHRD V3.3 *-* A8J1X1_CHLRE)	-1.48113
Solyc05g054090	induced stolen tip protein TUB8-like (AHRD V3.3 *** XP_004239829.1)	-1.53484
Solyc10g006900	light dependent NADH:protochlorophyllide oxidoreductase 3 s2	-1.53487
Solyc06g006080	Phosphomethylpyrimidine synthase (AHRD V3.3 *** A0A2G3C580_CAPCH)	-1.54414
Solyc12g040790	Phosphoethanolamine N-methyltransferase (AHRD V3.3 *** A0A2G3A318_CAPAN)	-1.67968
Solyc01g108910	maternal effect embryo arrest 14 (AHRD V3.3 *** AT2G15890.1)	-1.73671
Solyc07g052480	isocitrate lyase LEU18678	-1.93842
Solyc04g007790	Sn-1 protein (AHRD V3.3 *** Q42393_CAPAN)	-1.98571
Solyc03g006490	Stem-specific protein TSJT1 (AHRD V3.3 *** A0A2G2WW08_CAPBA)	-1.99963			1
Solyc08g005960	Bifunctional inhibitor/lipid-transfer protein/seed storage 2S albumin superfamily protein (AHRD V3.3 *** A0A2U1PU47_ARTAN)	-2.13862
Solyc07g006620	Protein kinase superfamily protein (AHRD V3.3 *** A0A2U1L2N8_ARTAN)	-2.25369
Solyc09g092110	Light-regulated protein (AHRD V3.3 *** A0A2G3CRI7_CAPCH)	-2.35825
Solyc07g064160	Thiamine thiazole synthase, chloroplastic (AHRD V3.3 *** A0A2G2WFN7_CAPBA),Pfam:PF01946	-2.48521
Solyc12g013700	stem-specific protein TSJT1-like (AHRD V3.3 *** A0A2I4H4H1_9ROSI)	-2.49333
Solyc02g086454	titin isoform X6 (AHRD V3.3 *-* XP_010316304.1)	-2.53478
Solyc02g086452	titin isoform X3 (AHRD V3.3 *-* XP_004232326.1)	-2.67009			1
Solyc02g086456	titin isoform X6 (AHRD V3.3 *-* XP_010316304.1)	-2.82554
Solyc02g086458	titin isoform X2 (AHRD V3.3 *-* XP_010316302.1)	-2.87366
Solyc12g013710	light dependent NADH:protochlorophyllide oxidoreductase 1	-3.61078
